# Supplementary material for: Widespread prevalence of a methylation-dependent switch to activate an essential DNA damage response in bacteria
Source: PLoS Biol. 2024 Mar 11;22(3):e3002540. doi: 10.1371/journal.pbio.3002540 (PMC10957082; doi:10.1371/journal.pbio.3002540)
Supplement: S1 Data — (XLSX) [file pbio.3002540.s010.xlsx]

## Sheet: Figure 1
Fig. 1B			Fig. 1C
condition	fluorescence intensity		time (in minutes)	fluorescence intensity
R1_WT_0h	0.0001961			Pcada1 yfp			PsidA yfp
R1_WT_0h	0.000239		0	0.000575	0.000133	24	0.008642	0.008905	19
R1_WT_0h	0.0003237		15	0.000579	0.000106	24	0.008389	0.008805	19
R1_WT_0h	0.0002896		30	0.000642	0.000121	24	0.0087	0.008591	19
R1_WT_0h	0.0004311		45	0.000692	0.000156	24	0.010058	0.009255	19
R1_WT_0h	0.0003678		60	0.000904	0.000354	24	0.012432	0.009856	19
R1_WT_0h	0.0004525		75	0.001454	0.000821	24	0.014826	0.009635	19
R1_WT_0h	0.0002448		90	0.002383	0.001603	24	0.017368	0.009563	19
R1_WT_0h	0.0004377		105	0.003746	0.002642	24	0.019079	0.00901	19
R1_WT_0h	0.0004271		120	0.005446	0.00365	24	0.020411	0.009292	19
R1_WT_0h	0.0004973		135	0.0075	0.004553	24	0.021042	0.009396	19
R1_WT_0h	0.000393		150	0.009808	0.005636	24	0.021437	0.009309	19
R1_WT_0h	0.0004741		165	0.012275	0.006271	24	0.022053	0.009928	19
R1_WT_0h	0.0003049		180	0.014083	0.006864	24	0.022816	0.01035	19
R1_WT_0h	0.0004358
R1_WT_0h	0.0005823
R1_WT_0h	0.0005347
R1_WT_0h	0.000131
R1_WT_0h	0.0005895
R1_WT_0h	0.0004711
R1_WT_0h	0.0005749
R1_WT_0h	0.0006821
R1_WT_0h	0.0002482
R1_WT_0h	0.0006333
R1_WT_0h	0.0003618
R1_WT_0h	0.0006285
R1_WT_0h	0.0006221
R1_WT_0h	0.0006557
R1_WT_0h	0.0002991
R1_WT_0h	0.0002404
R1_WT_0h	0.0006533
R1_WT_0h	0.0006514
R1_WT_0h	0.0006033
R1_WT_0h	0.0001724
R1_WT_0h	0.0004528
R1_WT_0h	0.0007729
R1_WT_0h	0.0003722
R1_WT_0h	0.0007435
R1_WT_0h	0.0008447
R1_WT_0h	0.0002917
R1_WT_0h	0.0004421
R1_WT_0h	0.0004826
R1_WT_0h	0.0005662
R1_WT_0h	0.0002489
R1_WT_0h	0.0004931
R1_WT_0h	0.0002797
R1_WT_0h	0.0003605
R1_WT_0h	0.0006035
R1_WT_0h	0.0004784
R1_WT_0h	0.0006617
R1_WT_0h	0.0007928
R1_WT_0h	0.0006807
R1_WT_0h	0.0003761
R1_WT_0h	0.0007118
R1_WT_0h	0.0003352
R1_WT_0h	0.0001791
R1_WT_0h	0.0005681
R1_WT_0h	0.0004705
R1_WT_0h	0.0005108
R1_WT_0h	0.0004876
R1_WT_0h	0.00048
R1_WT_0h	0.0004698
R1_WT_0h	0.0005142
R1_WT_0h	0.0004306
R1_WT_0h	0.000445
R1_WT_0h	0.0005584
R1_WT_0h	0.0004337
R1_WT_0h	0.0003243
R1_WT_0h	0.0002143
R1_WT_0h	7.04e-05
R1_WT_0h	0.0004281
R1_WT_0h	0.0004602
R1_WT_0h	0.000179
R1_WT_0h	0.0003985
R1_WT_0h	0.0003115
R1_WT_0h	0.0003785
R1_WT_0h	0.0002887
R1_WT_0h	0.0003717
R1_WT_0h	0.0003275
R1_WT_0h	0.000381
R1_WT_0h	0.0002459
R1_WT_0h	0.0003199
R1_WT_0h	0.0003073
R1_WT_0h	0.000411
R1_WT_0h	0.0005046
R1_WT_0h	0.0004231
R1_WT_0h	0.0003543
R1_WT_0h	0.0005565
R1_WT_0h	0.0004866
R1_WT_0h	0.0004207
R1_WT_0h	0.0005991
R1_WT_0h	0.0004753
R1_WT_0h	0.0004855
R1_WT_0h	0.0004882
R1_WT_0h	0.0006164
R1_WT_0h	0.0007448
R1_WT_0h	0.000598
R1_WT_0h	0.0005731
R1_WT_0h	0.0005879
R1_WT_0h	0.0007068
R2_WT_0h	0.0002646
R2_WT_0h	2.17e-05
R2_WT_0h	0.0004028
R2_WT_0h	0.0003528
R2_WT_0h	2.74e-05
R2_WT_0h	0.000276
R2_WT_0h	0.0003071
R2_WT_0h	0.000424
R2_WT_0h	0.0001415
R2_WT_0h	4.05e-05
R2_WT_0h	0.0003856
R2_WT_0h	0.000506
R2_WT_0h	0.0004059
R2_WT_0h	0.0005848
R2_WT_0h	0.0005623
R2_WT_0h	0.0004912
R2_WT_0h	0.0004457
R2_WT_0h	0.0005081
R2_WT_0h	6.24e-05
R2_WT_0h	0.0005682
R2_WT_0h	0.0001188
R2_WT_0h	0.0004108
R2_WT_0h	0.000314
R2_WT_0h	0.0003903
R2_WT_0h	0.0004311
R2_WT_0h	0.0005369
R2_WT_0h	0.0005205
R2_WT_0h	0.0004304
R2_WT_0h	0.0004335
R2_WT_0h	0.0005862
R2_WT_0h	0.0002193
R2_WT_0h	0.0003604
R2_WT_0h	0.0002773
R2_WT_0h	0.0005133
R2_WT_0h	0.0001774
R2_WT_0h	0.0006284
R2_WT_0h	0.000936
R2_WT_0h	0.0004572
R2_WT_0h	0.0004037
R2_WT_0h	0.0001047
R2_WT_0h	0.0003485
R2_WT_0h	0.0005721
R2_WT_0h	0.0003749
R2_WT_0h	0.0004693
R2_WT_0h	0.0005633
R2_WT_0h	0.0004434
R2_WT_0h	0.0005295
R2_WT_0h	7.29e-05
R2_WT_0h	0.0006643
R2_WT_0h	0.0004873
R2_WT_0h	0.0006012
R2_WT_0h	0.0001357
R2_WT_0h	0.0005316
R2_WT_0h	0.0004728
R2_WT_0h	0.0005064
R2_WT_0h	0.0006749
R2_WT_0h	0.0002754
R2_WT_0h	0.0006142
R2_WT_0h	0.0006756
R2_WT_0h	0.0008028
R2_WT_0h	0.0003682
R2_WT_0h	0.0001097
R2_WT_0h	0.0006178
R2_WT_0h	0.0005192
R2_WT_0h	0.0004903
R2_WT_0h	0.0004567
R2_WT_0h	0.0005139
R2_WT_0h	0.0001036
R2_WT_0h	0.0006359
R2_WT_0h	0.0004682
R2_WT_0h	0.0005587
R2_WT_0h	0.0004832
R2_WT_0h	0.0003711
R2_WT_0h	0.0007561
R2_WT_0h	0.0003315
R2_WT_0h	0.0004756
R2_WT_0h	0.0001479
R2_WT_0h	0.000111
R2_WT_0h	0.0004158
R2_WT_0h	0.0001034
R2_WT_0h	0.0005734
R2_WT_0h	0.0004418
R2_WT_0h	0.0004866
R2_WT_0h	0.0001421
R2_WT_0h	0.0003298
R2_WT_0h	0.0004229
R2_WT_0h	0.0004979
R2_WT_0h	0.0005724
R2_WT_0h	0.0001926
R2_WT_0h	0.0004791
R2_WT_0h	0.0005078
R2_WT_0h	0.000487
R2_WT_0h	0.0003418
R2_WT_0h	0.0004518
R2_WT_0h	0.0005366
R2_WT_0h	0.0002717
R2_WT_0h	0.0002203
R2_WT_0h	0.0001431
R2_WT_0h	0.0007221
R2_WT_0h	0.0005413
R3_WT_0h	0.0004
R3_WT_0h	0.0004
R3_WT_0h	0.0005
R3_WT_0h	0.0007
R3_WT_0h	0.0011
R3_WT_0h	0.0004
R3_WT_0h	0.0007
R3_WT_0h	0.0005
R3_WT_0h	0.0005
R3_WT_0h	0.0005
R3_WT_0h	0.0006
R3_WT_0h	0.0008
R3_WT_0h	0.0006
R3_WT_0h	0.0002
R3_WT_0h	0.0006
R3_WT_0h	0.0005
R3_WT_0h	0.0003
R3_WT_0h	0.0003
R3_WT_0h	0.0003
R3_WT_0h	0.0005
R3_WT_0h	0.0005
R3_WT_0h	0.0004
R3_WT_0h	0.0004
R3_WT_0h	0.0005
R3_WT_0h	0.0004
R3_WT_0h	0.0006
R3_WT_0h	0.0005
R3_WT_0h	0.0007
R3_WT_0h	0.0006
R3_WT_0h	0.0005
R3_WT_0h	0.0005
R3_WT_0h	0.0003
R3_WT_0h	0.0003
R3_WT_0h	0.0009
R3_WT_0h	0.0007
R3_WT_0h	0.0006
R3_WT_0h	0.0006
R3_WT_0h	0.0003
R3_WT_0h	0.0002
R3_WT_0h	0.0002
R3_WT_0h	0.0001
R3_WT_0h	0.0004
R3_WT_0h	0.0005
R3_WT_0h	0.0004
R3_WT_0h	0.0003
R3_WT_0h	0.0004
R3_WT_0h	0.0004
R3_WT_0h	0.0004
R3_WT_0h	0.0006
R3_WT_0h	0.0007
R3_WT_0h	0.0006
R3_WT_0h	0.0006
R3_WT_0h	0.0005
R3_WT_0h	0.0007
R3_WT_0h	0.0007
R3_WT_0h	0.0008
R3_WT_0h	0.0007
R3_WT_0h	0.0008
R3_WT_0h	0.0007
R3_WT_0h	0.0007
R3_WT_0h	0.0008
R3_WT_0h	0.0005
R3_WT_0h	0.0006
R3_WT_0h	0.0006
R3_WT_0h	0.0005
R3_WT_0h	0.0005
R3_WT_0h	0.0004
R3_WT_0h	0.0004
R3_WT_0h	0.0006
R3_WT_0h	0.0005
R3_WT_0h	0.0003
R3_WT_0h	0.0004
R3_WT_0h	0.0004
R3_WT_0h	0.0003
R3_WT_0h	0.0003
R3_WT_0h	0.0007
R3_WT_0h	0.0007
R3_WT_0h	0.0004
R3_WT_0h	0.0005
R3_WT_0h	0.0005
R3_WT_0h	0.0006
R3_WT_0h	0.0004
R3_WT_0h	0.0005
R3_WT_0h	0.0005
R3_WT_0h	0.0005
R3_WT_0h	0.0007
R3_WT_0h	0.0007
R3_WT_0h	0.0007
R3_WT_0h	0.0008
R3_WT_0h	0.0006
R3_WT_0h	0.0006
R3_WT_0h	0.0005
R3_WT_0h	0.0007
R3_WT_0h	0.0006
R3_WT_0h	0.0005
R3_WT_0h	0.0006
R3_WT_0h	0.0007
R3_WT_0h	0.0006
R3_WT_0h	0.0007
R3_WT_0h	0.0014
R1_WT_2h	0.0053
R1_WT_2h	0.0048
R1_WT_2h	0.005
R1_WT_2h	0.0008
R1_WT_2h	0.0056
R1_WT_2h	0.0007
R1_WT_2h	0.0083
R1_WT_2h	0.0025
R1_WT_2h	0.0022
R1_WT_2h	0.0011
R1_WT_2h	0.0068
R1_WT_2h	0.0043
R1_WT_2h	0.0049
R1_WT_2h	0.0005
R1_WT_2h	0.005
R1_WT_2h	0.0075
R1_WT_2h	0.0111
R1_WT_2h	0.007
R1_WT_2h	0.0047
R1_WT_2h	0.0072
R1_WT_2h	0.004
R1_WT_2h	0.0076
R1_WT_2h	0.0074
R1_WT_2h	0.0039
R1_WT_2h	0.0016
R1_WT_2h	0.0101
R1_WT_2h	0.011
R1_WT_2h	0.0052
R1_WT_2h	0.0111
R1_WT_2h	0.0054
R1_WT_2h	0.0068
R1_WT_2h	0.0009
R1_WT_2h	0.0032
R1_WT_2h	0.0074
R1_WT_2h	0.0043
R1_WT_2h	0.0066
R1_WT_2h	0.0069
R1_WT_2h	0.0062
R1_WT_2h	0.0035
R1_WT_2h	0.0009
R1_WT_2h	0.0035
R1_WT_2h	0.0005
R1_WT_2h	0.0164
R1_WT_2h	0.0027
R1_WT_2h	0.0097
R1_WT_2h	0.0061
R1_WT_2h	0.0101
R1_WT_2h	0.0087
R1_WT_2h	0.0021
R1_WT_2h	0.001
R1_WT_2h	0.0118
R1_WT_2h	0.0122
R1_WT_2h	0.0103
R1_WT_2h	0.0053
R1_WT_2h	0.0009
R1_WT_2h	0.0079
R1_WT_2h	0.0073
R1_WT_2h	0.0085
R1_WT_2h	0.0008
R1_WT_2h	0.0036
R1_WT_2h	0.0156
R1_WT_2h	0.0065
R1_WT_2h	0.0015
R1_WT_2h	0.0061
R1_WT_2h	0.0121
R1_WT_2h	0.0186
R1_WT_2h	0.0047
R1_WT_2h	0.0064
R1_WT_2h	0.0024
R1_WT_2h	0.0043
R1_WT_2h	0.007
R1_WT_2h	0.0003
R1_WT_2h	0.0113
R1_WT_2h	0.0011
R1_WT_2h	0.0124
R1_WT_2h	0.0061
R1_WT_2h	0.0085
R1_WT_2h	0.0032
R1_WT_2h	0.0072
R1_WT_2h	0.011
R1_WT_2h	0.0055
R1_WT_2h	0.0075
R1_WT_2h	0.0036
R1_WT_2h	0.002
R1_WT_2h	0.0084
R1_WT_2h	0.003
R1_WT_2h	0.0091
R1_WT_2h	0.0006
R1_WT_2h	0.002
R1_WT_2h	0.0038
R1_WT_2h	0.0066
R1_WT_2h	0.0115
R1_WT_2h	0.0031
R1_WT_2h	0.0075
R1_WT_2h	0.0065
R1_WT_2h	0.0206
R1_WT_2h	0.0071
R1_WT_2h	0.0107
R1_WT_2h	0.0056
R1_WT_2h	0.0061
R2_WT_2h	0.0016
R2_WT_2h	0.0012
R2_WT_2h	0.0066
R2_WT_2h	0.0047
R2_WT_2h	0.0047
R2_WT_2h	0.001
R2_WT_2h	0.0027
R2_WT_2h	0.0041
R2_WT_2h	0.0067
R2_WT_2h	0.0059
R2_WT_2h	0.0034
R2_WT_2h	0.0066
R2_WT_2h	0.003
R2_WT_2h	0.0096
R2_WT_2h	0.0108
R2_WT_2h	0.003
R2_WT_2h	0.009
R2_WT_2h	0.0094
R2_WT_2h	0.0069
R2_WT_2h	0.0017
R2_WT_2h	0.0077
R2_WT_2h	0.0111
R2_WT_2h	0.0033
R2_WT_2h	0.0015
R2_WT_2h	0.009
R2_WT_2h	0.012
R2_WT_2h	0.0107
R2_WT_2h	0.0066
R2_WT_2h	0.003
R2_WT_2h	0.0111
R2_WT_2h	0.0024
R2_WT_2h	0.0045
R2_WT_2h	0.0006
R2_WT_2h	0.0105
R2_WT_2h	0.0058
R2_WT_2h	0.0067
R2_WT_2h	0.0023
R2_WT_2h	0.0102
R2_WT_2h	0.0102
R2_WT_2h	0.0044
R2_WT_2h	0.0066
R2_WT_2h	0.0057
R2_WT_2h	0.0053
R2_WT_2h	0.0124
R2_WT_2h	0.0017
R2_WT_2h	0.0063
R2_WT_2h	0.0071
R2_WT_2h	0.0043
R2_WT_2h	0.0095
R2_WT_2h	0.0104
R2_WT_2h	0.0143
R2_WT_2h	0.0033
R2_WT_2h	0.0038
R2_WT_2h	0.0094
R2_WT_2h	0.0046
R2_WT_2h	0.0084
R2_WT_2h	0.0003
R2_WT_2h	0.0014
R2_WT_2h	0.0076
R2_WT_2h	0.0078
R2_WT_2h	0.0011
R2_WT_2h	0.0049
R2_WT_2h	0.0044
R2_WT_2h	0.0115
R2_WT_2h	0.0058
R2_WT_2h	0.0113
R2_WT_2h	0.01
R2_WT_2h	0.0138
R2_WT_2h	0.005
R2_WT_2h	0.0029
R2_WT_2h	0.0112
R2_WT_2h	0.0052
R2_WT_2h	0.0018
R2_WT_2h	0
R2_WT_2h	0.0091
R2_WT_2h	0.0059
R2_WT_2h	0.0087
R2_WT_2h	0
R2_WT_2h	0.0149
R2_WT_2h	0.0114
R2_WT_2h	0.0085
R2_WT_2h	0.0045
R2_WT_2h	0.008
R2_WT_2h	0.0108
R2_WT_2h	0.0058
R2_WT_2h	0.0115
R2_WT_2h	0.0074
R2_WT_2h	0.0118
R2_WT_2h	0.0072
R2_WT_2h	0.0027
R2_WT_2h	0.0038
R2_WT_2h	0.009
R2_WT_2h	0.0115
R2_WT_2h	0.0036
R2_WT_2h	0.0058
R2_WT_2h	0.0114
R2_WT_2h	0.0031
R2_WT_2h	0.0012
R2_WT_2h	0.0069
R2_WT_2h	0.0078
R3_WT_2h	0.0078
R3_WT_2h	0.0055
R3_WT_2h	0.0071
R3_WT_2h	0.0064
R3_WT_2h	0.0128
R3_WT_2h	0.0048
R3_WT_2h	0.0011
R3_WT_2h	0.0041
R3_WT_2h	0.0123
R3_WT_2h	0.0032
R3_WT_2h	0.0086
R3_WT_2h	0.0057
R3_WT_2h	0.0084
R3_WT_2h	0.0076
R3_WT_2h	0.0052
R3_WT_2h	0.0076
R3_WT_2h	0.0073
R3_WT_2h	0.0047
R3_WT_2h	0.0059
R3_WT_2h	0.0152
R3_WT_2h	0.0043
R3_WT_2h	0.0061
R3_WT_2h	0.0083
R3_WT_2h	0.0087
R3_WT_2h	0.0059
R3_WT_2h	0.0049
R3_WT_2h	0.0062
R3_WT_2h	0.0081
R3_WT_2h	0.0078
R3_WT_2h	0.0067
R3_WT_2h	0.0134
R3_WT_2h	0.0057
R3_WT_2h	0.0133
R3_WT_2h	0.0082
R3_WT_2h	0.007
R3_WT_2h	0.0083
R3_WT_2h	0.0102
R3_WT_2h	0.0079
R3_WT_2h	0.0084
R3_WT_2h	0.0086
R3_WT_2h	0.0097
R3_WT_2h	0.0085
R3_WT_2h	0.0108
R3_WT_2h	0.0052
R3_WT_2h	0.0085
R3_WT_2h	0.0061
R3_WT_2h	0.0022
R3_WT_2h	0.005
R3_WT_2h	0.0125
R3_WT_2h	0.0041
R3_WT_2h	0.004
R3_WT_2h	0.011
R3_WT_2h	0.0057
R3_WT_2h	0.0028
R3_WT_2h	0.0049
R3_WT_2h	0.0156
R3_WT_2h	0.016
R3_WT_2h	0.0078
R3_WT_2h	0.0033
R3_WT_2h	0.0144
R3_WT_2h	0.0053
R3_WT_2h	0.0043
R3_WT_2h	0.0134
R3_WT_2h	0.0097
R3_WT_2h	0.0063
R3_WT_2h	0.0082
R3_WT_2h	0.0098
R3_WT_2h	0.0097
R3_WT_2h	0.0065
R3_WT_2h	0.0208
R3_WT_2h	0.0005
R3_WT_2h	0.0065
R3_WT_2h	0.008
R3_WT_2h	0.0103
R3_WT_2h	0.0037
R3_WT_2h	0.0111
R3_WT_2h	0.004
R3_WT_2h	0.0017
R3_WT_2h	0.0069
R3_WT_2h	0.0046
R3_WT_2h	0.0045
R3_WT_2h	0.0038
R3_WT_2h	0.0098
R3_WT_2h	0.0016
R3_WT_2h	0.0039
R3_WT_2h	0.0113
R3_WT_2h	0.0047
R3_WT_2h	0.0076
R3_WT_2h	0.0096
R3_WT_2h	0.0137
R3_WT_2h	0.0063
R3_WT_2h	0.0074
R3_WT_2h	0.01
R3_WT_2h	0.0187
R3_WT_2h	0.0028
R3_WT_2h	0.0068
R3_WT_2h	0.008
R3_WT_2h	0.0087
R3_WT_2h	0.0004
R3_WT_2h	0.0152
R1_WT_2h_MMC	0.0004
R1_WT_2h_MMC	0.0003
R1_WT_2h_MMC	0.0004
R1_WT_2h_MMC	0.0001
R1_WT_2h_MMC	0.0004
R1_WT_2h_MMC	0.0002
R1_WT_2h_MMC	0.0005
R1_WT_2h_MMC	0.0003
R1_WT_2h_MMC	0.0003
R1_WT_2h_MMC	0.0005
R1_WT_2h_MMC	0.0004
R1_WT_2h_MMC	0.0004
R1_WT_2h_MMC	0.0001
R1_WT_2h_MMC	0.0004
R1_WT_2h_MMC	0.0003
R1_WT_2h_MMC	0.0004
R1_WT_2h_MMC	0.0004
R1_WT_2h_MMC	0.0004
R1_WT_2h_MMC	0.0003
R1_WT_2h_MMC	0.0003
R1_WT_2h_MMC	0.0004
R1_WT_2h_MMC	0.0003
R1_WT_2h_MMC	0.0003
R1_WT_2h_MMC	0.0004
R1_WT_2h_MMC	0.0004
R1_WT_2h_MMC	0.0002
R1_WT_2h_MMC	0.0004
R1_WT_2h_MMC	0.0006
R1_WT_2h_MMC	0.0004
R1_WT_2h_MMC	0.0004
R1_WT_2h_MMC	0.0003
R1_WT_2h_MMC	0.0001
R1_WT_2h_MMC	0.0005
R1_WT_2h_MMC	0.0003
R1_WT_2h_MMC	0.0004
R1_WT_2h_MMC	0.0004
R1_WT_2h_MMC	0.0002
R1_WT_2h_MMC	0.0004
R1_WT_2h_MMC	0.0003
R1_WT_2h_MMC	0.0003
R1_WT_2h_MMC	0.0005
R1_WT_2h_MMC	0.0004
R1_WT_2h_MMC	0.0003
R1_WT_2h_MMC	0.0005
R1_WT_2h_MMC	0.0003
R1_WT_2h_MMC	0.0002
R1_WT_2h_MMC	0.0002
R1_WT_2h_MMC	0.0004
R1_WT_2h_MMC	0.0005
R1_WT_2h_MMC	0.0004
R1_WT_2h_MMC	0.0006
R1_WT_2h_MMC	0.0005
R1_WT_2h_MMC	0.0004
R1_WT_2h_MMC	0.0006
R1_WT_2h_MMC	0.0005
R1_WT_2h_MMC	0.0003
R1_WT_2h_MMC	0.0006
R1_WT_2h_MMC	0.0004
R1_WT_2h_MMC	0.0004
R1_WT_2h_MMC	0.0005
R1_WT_2h_MMC	0.0006
R1_WT_2h_MMC	0.0002
R1_WT_2h_MMC	0.0006
R1_WT_2h_MMC	0.0002
R1_WT_2h_MMC	0.0006
R1_WT_2h_MMC	0.0002
R1_WT_2h_MMC	0.0003
R1_WT_2h_MMC	0.0005
R1_WT_2h_MMC	0.0004
R1_WT_2h_MMC	0.0003
R1_WT_2h_MMC	0.0006
R1_WT_2h_MMC	0.0005
R1_WT_2h_MMC	0.0005
R1_WT_2h_MMC	0.0007
R1_WT_2h_MMC	0.0005
R1_WT_2h_MMC	0.0004
R1_WT_2h_MMC	0.0006
R1_WT_2h_MMC	0.0006
R1_WT_2h_MMC	0.0006
R1_WT_2h_MMC	0.0006
R1_WT_2h_MMC	0.0008
R1_WT_2h_MMC	0.0006
R1_WT_2h_MMC	0.0002
R1_WT_2h_MMC	0.0006
R1_WT_2h_MMC	0.0006
R1_WT_2h_MMC	0.0005
R1_WT_2h_MMC	0.0006
R1_WT_2h_MMC	0.0007
R1_WT_2h_MMC	0.0007
R1_WT_2h_MMC	0.0002
R1_WT_2h_MMC	0.0006
R1_WT_2h_MMC	0.0005
R1_WT_2h_MMC	0.0007
R1_WT_2h_MMC	0.0004
R1_WT_2h_MMC	0.0006
R1_WT_2h_MMC	0.0003
R1_WT_2h_MMC	0.0004
R1_WT_2h_MMC	0.0005
R1_WT_2h_MMC	0.0003
R1_WT_2h_MMC	0.0006
R2_WT_2h_MMC	0.0002
R2_WT_2h_MMC	0.0003
R2_WT_2h_MMC	0.0004
R2_WT_2h_MMC	0.0007
R2_WT_2h_MMC	0.0005
R2_WT_2h_MMC	0.0004
R2_WT_2h_MMC	0.0004
R2_WT_2h_MMC	0.0004
R2_WT_2h_MMC	0.0005
R2_WT_2h_MMC	0.0006
R2_WT_2h_MMC	0.0003
R2_WT_2h_MMC	0.0006
R2_WT_2h_MMC	0.0006
R2_WT_2h_MMC	0.0005
R2_WT_2h_MMC	0.0004
R2_WT_2h_MMC	0.0004
R2_WT_2h_MMC	0.0006
R2_WT_2h_MMC	0.0004
R2_WT_2h_MMC	0.0005
R2_WT_2h_MMC	0.0006
R2_WT_2h_MMC	0.0004
R2_WT_2h_MMC	0.0002
R2_WT_2h_MMC	0.0009
R2_WT_2h_MMC	0.0005
R2_WT_2h_MMC	0.0005
R2_WT_2h_MMC	0.0006
R2_WT_2h_MMC	0.0006
R2_WT_2h_MMC	0.0004
R2_WT_2h_MMC	0.0005
R2_WT_2h_MMC	0.0007
R2_WT_2h_MMC	0.0005
R2_WT_2h_MMC	0.0006
R2_WT_2h_MMC	0.0004
R2_WT_2h_MMC	0.0005
R2_WT_2h_MMC	0.0007
R2_WT_2h_MMC	0.0006
R2_WT_2h_MMC	0.0006
R2_WT_2h_MMC	0.0003
R2_WT_2h_MMC	0.0004
R2_WT_2h_MMC	0.0007
R2_WT_2h_MMC	0.0007
R2_WT_2h_MMC	0.0004
R2_WT_2h_MMC	0.0004
R2_WT_2h_MMC	0.0007
R2_WT_2h_MMC	0.0009
R2_WT_2h_MMC	0.0006
R2_WT_2h_MMC	0.0007
R2_WT_2h_MMC	0.0005
R2_WT_2h_MMC	0.0003
R2_WT_2h_MMC	0.0006
R2_WT_2h_MMC	0.0006
R2_WT_2h_MMC	0.0006
R2_WT_2h_MMC	0.0005
R2_WT_2h_MMC	0.0007
R2_WT_2h_MMC	0.0009
R2_WT_2h_MMC	0.0006
R2_WT_2h_MMC	0.0003
R2_WT_2h_MMC	0.0007
R2_WT_2h_MMC	0.0005
R2_WT_2h_MMC	0.0005
R2_WT_2h_MMC	0.0005
R2_WT_2h_MMC	0.0006
R2_WT_2h_MMC	0.0007
R2_WT_2h_MMC	0.0004
R2_WT_2h_MMC	0.0005
R2_WT_2h_MMC	0.0005
R2_WT_2h_MMC	0.0007
R2_WT_2h_MMC	0.0005
R2_WT_2h_MMC	0.0005
R2_WT_2h_MMC	0.001
R2_WT_2h_MMC	0.0006
R2_WT_2h_MMC	0.0005
R2_WT_2h_MMC	0.0006
R2_WT_2h_MMC	0.0006
R2_WT_2h_MMC	0.0004
R2_WT_2h_MMC	0.0005
R2_WT_2h_MMC	0.0004
R2_WT_2h_MMC	0.0006
R2_WT_2h_MMC	0.0005
R2_WT_2h_MMC	0.0006
R2_WT_2h_MMC	0.0009
R2_WT_2h_MMC	0.0006
R2_WT_2h_MMC	0.0006
R2_WT_2h_MMC	0.0006
R2_WT_2h_MMC	0.0006
R2_WT_2h_MMC	0.0007
R2_WT_2h_MMC	0.0006
R2_WT_2h_MMC	0.0007
R2_WT_2h_MMC	0.0006
R2_WT_2h_MMC	0.0005
R2_WT_2h_MMC	0.0005
R2_WT_2h_MMC	0.0006
R2_WT_2h_MMC	0.0005
R2_WT_2h_MMC	0.0004
R2_WT_2h_MMC	0.0003
R2_WT_2h_MMC	0.0006
R2_WT_2h_MMC	0.0007
R2_WT_2h_MMC	0.0007
R2_WT_2h_MMC	0.0006
R2_WT_2h_MMC	0.0007
R3_WT_2h_MMC	0.0003
R3_WT_2h_MMC	0.0004
R3_WT_2h_MMC	0.0005
R3_WT_2h_MMC	0.0005
R3_WT_2h_MMC	0.0003
R3_WT_2h_MMC	0.0004
R3_WT_2h_MMC	0.0005
R3_WT_2h_MMC	0.0006
R3_WT_2h_MMC	0.0004
R3_WT_2h_MMC	0.0007
R3_WT_2h_MMC	0.0005
R3_WT_2h_MMC	0.0004
R3_WT_2h_MMC	0.0004
R3_WT_2h_MMC	0.0005
R3_WT_2h_MMC	0.0006
R3_WT_2h_MMC	0.0004
R3_WT_2h_MMC	0.0005
R3_WT_2h_MMC	0.0006
R3_WT_2h_MMC	0.0002
R3_WT_2h_MMC	0.0006
R3_WT_2h_MMC	0.0006
R3_WT_2h_MMC	0.0006
R3_WT_2h_MMC	0.0006
R3_WT_2h_MMC	0.0005
R3_WT_2h_MMC	0.0006
R3_WT_2h_MMC	0.0007
R3_WT_2h_MMC	0.0008
R3_WT_2h_MMC	0.0007
R3_WT_2h_MMC	0.0006
R3_WT_2h_MMC	0.0005
R3_WT_2h_MMC	0.0003
R3_WT_2h_MMC	0.0006
R3_WT_2h_MMC	0.0004
R3_WT_2h_MMC	0.0007
R3_WT_2h_MMC	0.0004
R3_WT_2h_MMC	0.0007
R3_WT_2h_MMC	0.0004
R3_WT_2h_MMC	0.0006
R3_WT_2h_MMC	0.0003
R3_WT_2h_MMC	0.0005
R3_WT_2h_MMC	0.0004
R3_WT_2h_MMC	0.0005
R3_WT_2h_MMC	0.0004
R3_WT_2h_MMC	0.0006
R3_WT_2h_MMC	0.0004
R3_WT_2h_MMC	0.0003
R3_WT_2h_MMC	0.0005
R3_WT_2h_MMC	0.0004
R3_WT_2h_MMC	0.0005
R3_WT_2h_MMC	0.0005
R3_WT_2h_MMC	0.0005
R3_WT_2h_MMC	0.0005
R3_WT_2h_MMC	0.0005
R3_WT_2h_MMC	0.0004
R3_WT_2h_MMC	0.0006
R3_WT_2h_MMC	0.0005
R3_WT_2h_MMC	0.0004
R3_WT_2h_MMC	0.0005
R3_WT_2h_MMC	0.0005
R3_WT_2h_MMC	0.0003
R3_WT_2h_MMC	0.0003
R3_WT_2h_MMC	0.0004
R3_WT_2h_MMC	0.0004
R3_WT_2h_MMC	0.0005
R3_WT_2h_MMC	0.0004
R3_WT_2h_MMC	0.0002
R3_WT_2h_MMC	0.0005
R3_WT_2h_MMC	0.0005
R3_WT_2h_MMC	0.0002
R3_WT_2h_MMC	0.0003
R3_WT_2h_MMC	0.0004
R3_WT_2h_MMC	0.0005
R3_WT_2h_MMC	0.0004
R3_WT_2h_MMC	0.0004
R3_WT_2h_MMC	0.0005
R3_WT_2h_MMC	0.0003
R3_WT_2h_MMC	0.0003
R3_WT_2h_MMC	0.0003
R3_WT_2h_MMC	0.0005
R3_WT_2h_MMC	0.0004
R3_WT_2h_MMC	0.0003
R3_WT_2h_MMC	0.0004
R3_WT_2h_MMC	0.0004
R3_WT_2h_MMC	0.0004
R3_WT_2h_MMC	0.0002
R3_WT_2h_MMC	0.0002
R3_WT_2h_MMC	0.0003
R3_WT_2h_MMC	0.0003
R3_WT_2h_MMC	0.0009
R3_WT_2h_MMC	0.0007
R3_WT_2h_MMC	0.0006
R3_WT_2h_MMC	0.0007
R3_WT_2h_MMC	0.0006
R3_WT_2h_MMC	0.0006
R3_WT_2h_MMC	0.0006
R3_WT_2h_MMC	0.0005
R3_WT_2h_MMC	0.0004
R3_WT_2h_MMC	0.0003
R3_WT_2h_MMC	0.0006
R3_WT_2h_MMC	0.0007

## Sheet: Figure 2
Fig. 2B
condition	fluorescence intensity
R1_WT_2h	0.0053
R1_WT_2h	0.0048
R1_WT_2h	0.005
R1_WT_2h	0.0008
R1_WT_2h	0.0056
R1_WT_2h	0.0007
R1_WT_2h	0.0083
R1_WT_2h	0.0025
R1_WT_2h	0.0022
R1_WT_2h	0.0011
R1_WT_2h	0.0068
R1_WT_2h	0.0043
R1_WT_2h	0.0049
R1_WT_2h	0.0005
R1_WT_2h	0.005
R1_WT_2h	0.0075
R1_WT_2h	0.0111
R1_WT_2h	0.007
R1_WT_2h	0.0047
R1_WT_2h	0.0072
R1_WT_2h	0.004
R1_WT_2h	0.0076
R1_WT_2h	0.0074
R1_WT_2h	0.0039
R1_WT_2h	0.0016
R1_WT_2h	0.0101
R1_WT_2h	0.011
R1_WT_2h	0.0052
R1_WT_2h	0.0111
R1_WT_2h	0.0054
R1_WT_2h	0.0068
R1_WT_2h	0.0009
R1_WT_2h	0.0032
R1_WT_2h	0.0074
R1_WT_2h	0.0043
R1_WT_2h	0.0066
R1_WT_2h	0.0069
R1_WT_2h	0.0062
R1_WT_2h	0.0035
R1_WT_2h	0.0009
R1_WT_2h	0.0035
R1_WT_2h	0.0005
R1_WT_2h	0.0164
R1_WT_2h	0.0027
R1_WT_2h	0.0097
R1_WT_2h	0.0061
R1_WT_2h	0.0101
R1_WT_2h	0.0087
R1_WT_2h	0.0021
R1_WT_2h	0.001
R1_WT_2h	0.0118
R1_WT_2h	0.0122
R1_WT_2h	0.0103
R1_WT_2h	0.0053
R1_WT_2h	0.0009
R1_WT_2h	0.0079
R1_WT_2h	0.0073
R1_WT_2h	0.0085
R1_WT_2h	0.0008
R1_WT_2h	0.0036
R1_WT_2h	0.0156
R1_WT_2h	0.0065
R1_WT_2h	0.0015
R1_WT_2h	0.0061
R1_WT_2h	0.0121
R1_WT_2h	0.0186
R1_WT_2h	0.0047
R1_WT_2h	0.0064
R1_WT_2h	0.0024
R1_WT_2h	0.0043
R1_WT_2h	0.007
R1_WT_2h	0.0003
R1_WT_2h	0.0113
R1_WT_2h	0.0011
R1_WT_2h	0.0124
R1_WT_2h	0.0061
R1_WT_2h	0.0085
R1_WT_2h	0.0032
R1_WT_2h	0.0072
R1_WT_2h	0.011
R1_WT_2h	0.0055
R1_WT_2h	0.0075
R1_WT_2h	0.0036
R1_WT_2h	0.002
R1_WT_2h	0.0084
R1_WT_2h	0.003
R1_WT_2h	0.0091
R1_WT_2h	0.0006
R1_WT_2h	0.002
R1_WT_2h	0.0038
R1_WT_2h	0.0066
R1_WT_2h	0.0115
R1_WT_2h	0.0031
R1_WT_2h	0.0075
R1_WT_2h	0.0065
R1_WT_2h	0.0206
R1_WT_2h	0.0071
R1_WT_2h	0.0107
R1_WT_2h	0.0056
R1_WT_2h	0.0061
R2_WT_2h	0.0016
R2_WT_2h	0.0012
R2_WT_2h	0.0066
R2_WT_2h	0.0047
R2_WT_2h	0.0047
R2_WT_2h	0.001
R2_WT_2h	0.0027
R2_WT_2h	0.0041
R2_WT_2h	0.0067
R2_WT_2h	0.0059
R2_WT_2h	0.0034
R2_WT_2h	0.0066
R2_WT_2h	0.003
R2_WT_2h	0.0096
R2_WT_2h	0.0108
R2_WT_2h	0.003
R2_WT_2h	0.009
R2_WT_2h	0.0094
R2_WT_2h	0.0069
R2_WT_2h	0.0017
R2_WT_2h	0.0077
R2_WT_2h	0.0111
R2_WT_2h	0.0033
R2_WT_2h	0.0015
R2_WT_2h	0.009
R2_WT_2h	0.012
R2_WT_2h	0.0107
R2_WT_2h	0.0066
R2_WT_2h	0.003
R2_WT_2h	0.0111
R2_WT_2h	0.0024
R2_WT_2h	0.0045
R2_WT_2h	0.0006
R2_WT_2h	0.0105
R2_WT_2h	0.0058
R2_WT_2h	0.0067
R2_WT_2h	0.0023
R2_WT_2h	0.0102
R2_WT_2h	0.0102
R2_WT_2h	0.0044
R2_WT_2h	0.0066
R2_WT_2h	0.0057
R2_WT_2h	0.0053
R2_WT_2h	0.0124
R2_WT_2h	0.0017
R2_WT_2h	0.0063
R2_WT_2h	0.0071
R2_WT_2h	0.0043
R2_WT_2h	0.0095
R2_WT_2h	0.0104
R2_WT_2h	0.0143
R2_WT_2h	0.0033
R2_WT_2h	0.0038
R2_WT_2h	0.0094
R2_WT_2h	0.0046
R2_WT_2h	0.0084
R2_WT_2h	0.0003
R2_WT_2h	0.0014
R2_WT_2h	0.0076
R2_WT_2h	0.0078
R2_WT_2h	0.0011
R2_WT_2h	0.0049
R2_WT_2h	0.0044
R2_WT_2h	0.0115
R2_WT_2h	0.0058
R2_WT_2h	0.0113
R2_WT_2h	0.01
R2_WT_2h	0.0138
R2_WT_2h	0.005
R2_WT_2h	0.0029
R2_WT_2h	0.0112
R2_WT_2h	0.0052
R2_WT_2h	0.0018
R2_WT_2h	0
R2_WT_2h	0.0091
R2_WT_2h	0.0059
R2_WT_2h	0.0087
R2_WT_2h	0
R2_WT_2h	0.0149
R2_WT_2h	0.0114
R2_WT_2h	0.0085
R2_WT_2h	0.0045
R2_WT_2h	0.008
R2_WT_2h	0.0108
R2_WT_2h	0.0058
R2_WT_2h	0.0115
R2_WT_2h	0.0074
R2_WT_2h	0.0118
R2_WT_2h	0.0072
R2_WT_2h	0.0027
R2_WT_2h	0.0038
R2_WT_2h	0.009
R2_WT_2h	0.0115
R2_WT_2h	0.0036
R2_WT_2h	0.0058
R2_WT_2h	0.0114
R2_WT_2h	0.0031
R2_WT_2h	0.0012
R2_WT_2h	0.0069
R2_WT_2h	0.0078
R3_WT_2h	0.0078
R3_WT_2h	0.0055
R3_WT_2h	0.0071
R3_WT_2h	0.0064
R3_WT_2h	0.0128
R3_WT_2h	0.0048
R3_WT_2h	0.0011
R3_WT_2h	0.0041
R3_WT_2h	0.0123
R3_WT_2h	0.0032
R3_WT_2h	0.0086
R3_WT_2h	0.0057
R3_WT_2h	0.0084
R3_WT_2h	0.0076
R3_WT_2h	0.0052
R3_WT_2h	0.0076
R3_WT_2h	0.0073
R3_WT_2h	0.0047
R3_WT_2h	0.0059
R3_WT_2h	0.0152
R3_WT_2h	0.0043
R3_WT_2h	0.0061
R3_WT_2h	0.0083
R3_WT_2h	0.0087
R3_WT_2h	0.0059
R3_WT_2h	0.0049
R3_WT_2h	0.0062
R3_WT_2h	0.0081
R3_WT_2h	0.0078
R3_WT_2h	0.0067
R3_WT_2h	0.0134
R3_WT_2h	0.0057
R3_WT_2h	0.0133
R3_WT_2h	0.0082
R3_WT_2h	0.007
R3_WT_2h	0.0083
R3_WT_2h	0.0102
R3_WT_2h	0.0079
R3_WT_2h	0.0084
R3_WT_2h	0.0086
R3_WT_2h	0.0097
R3_WT_2h	0.0085
R3_WT_2h	0.0108
R3_WT_2h	0.0052
R3_WT_2h	0.0085
R3_WT_2h	0.0061
R3_WT_2h	0.0022
R3_WT_2h	0.005
R3_WT_2h	0.0125
R3_WT_2h	0.0041
R3_WT_2h	0.004
R3_WT_2h	0.011
R3_WT_2h	0.0057
R3_WT_2h	0.0028
R3_WT_2h	0.0049
R3_WT_2h	0.0156
R3_WT_2h	0.016
R3_WT_2h	0.0078
R3_WT_2h	0.0033
R3_WT_2h	0.0144
R3_WT_2h	0.0053
R3_WT_2h	0.0043
R3_WT_2h	0.0134
R3_WT_2h	0.0097
R3_WT_2h	0.0063
R3_WT_2h	0.0082
R3_WT_2h	0.0098
R3_WT_2h	0.0097
R3_WT_2h	0.0065
R3_WT_2h	0.0208
R3_WT_2h	0.0005
R3_WT_2h	0.0065
R3_WT_2h	0.008
R3_WT_2h	0.0103
R3_WT_2h	0.0037
R3_WT_2h	0.0111
R3_WT_2h	0.004
R3_WT_2h	0.0017
R3_WT_2h	0.0069
R3_WT_2h	0.0046
R3_WT_2h	0.0045
R3_WT_2h	0.0038
R3_WT_2h	0.0098
R3_WT_2h	0.0016
R3_WT_2h	0.0039
R3_WT_2h	0.0113
R3_WT_2h	0.0047
R3_WT_2h	0.0076
R3_WT_2h	0.0096
R3_WT_2h	0.0137
R3_WT_2h	0.0063
R3_WT_2h	0.0074
R3_WT_2h	0.01
R3_WT_2h	0.0187
R3_WT_2h	0.0028
R3_WT_2h	0.0068
R3_WT_2h	0.008
R3_WT_2h	0.0087
R3_WT_2h	0.0004
R3_WT_2h	0.0152
R1_delcada1_2h	0.0058
R1_delcada1_2h	0.0084
R1_delcada1_2h	0.0015
R1_delcada1_2h	0.0112
R1_delcada1_2h	0.0023
R1_delcada1_2h	0.0008
R1_delcada1_2h	0.0053
R1_delcada1_2h	0.0161
R1_delcada1_2h	0.0066
R1_delcada1_2h	0.0037
R1_delcada1_2h	0.0019
R1_delcada1_2h	0.0029
R1_delcada1_2h	0.0104
R1_delcada1_2h	0.0025
R1_delcada1_2h	0.0085
R1_delcada1_2h	0.0072
R1_delcada1_2h	0.0006
R1_delcada1_2h	0.0024
R1_delcada1_2h	0.0107
R1_delcada1_2h	0.0017
R1_delcada1_2h	0.0082
R1_delcada1_2h	0.0097
R1_delcada1_2h	0.0085
R1_delcada1_2h	0.0067
R1_delcada1_2h	0.0037
R1_delcada1_2h	0.008
R1_delcada1_2h	0.0092
R1_delcada1_2h	0.0094
R1_delcada1_2h	0.0116
R1_delcada1_2h	0.0038
R1_delcada1_2h	0.006
R1_delcada1_2h	0.0081
R1_delcada1_2h	0.004
R1_delcada1_2h	0.0139
R1_delcada1_2h	0.0085
R1_delcada1_2h	0.0037
R1_delcada1_2h	0.0013
R1_delcada1_2h	0.0087
R1_delcada1_2h	0.0087
R1_delcada1_2h	0.0069
R1_delcada1_2h	0.01
R1_delcada1_2h	0.0154
R1_delcada1_2h	0.0085
R1_delcada1_2h	0.0103
R1_delcada1_2h	0.0032
R1_delcada1_2h	0.0078
R1_delcada1_2h	0.0067
R1_delcada1_2h	0.0143
R1_delcada1_2h	0.0066
R1_delcada1_2h	0.0062
R1_delcada1_2h	0.0006
R1_delcada1_2h	0.0127
R1_delcada1_2h	0.0126
R1_delcada1_2h	0.013
R1_delcada1_2h	0.0017
R1_delcada1_2h	0.0056
R1_delcada1_2h	0.0067
R1_delcada1_2h	0.0019
R1_delcada1_2h	0.0119
R1_delcada1_2h	0.0139
R1_delcada1_2h	0.0019
R1_delcada1_2h	0.002
R1_delcada1_2h	0.0025
R1_delcada1_2h	0.0083
R1_delcada1_2h	0.0136
R1_delcada1_2h	0.007
R1_delcada1_2h	0.0088
R1_delcada1_2h	0.0086
R1_delcada1_2h	0.0006
R1_delcada1_2h	0.009
R1_delcada1_2h	0.0093
R1_delcada1_2h	0.0141
R1_delcada1_2h	0.0087
R1_delcada1_2h	0.0104
R1_delcada1_2h	0.0109
R1_delcada1_2h	0.0067
R1_delcada1_2h	0.0017
R1_delcada1_2h	0.01
R1_delcada1_2h	0.0077
R1_delcada1_2h	0.0077
R1_delcada1_2h	0.0079
R1_delcada1_2h	0.0054
R1_delcada1_2h	0.0114
R1_delcada1_2h	0.0127
R1_delcada1_2h	0.0082
R1_delcada1_2h	0.004
R1_delcada1_2h	0.0153
R1_delcada1_2h	0.0119
R1_delcada1_2h	0.0099
R1_delcada1_2h	0.0136
R1_delcada1_2h	0.0091
R1_delcada1_2h	0.0108
R1_delcada1_2h	0.0058
R1_delcada1_2h	0.0195
R1_delcada1_2h	0.0087
R1_delcada1_2h	0.0094
R1_delcada1_2h	0.0132
R1_delcada1_2h	0.0111
R1_delcada1_2h	0.0103
R1_delcada1_2h	0.0048
R2_delcada1_2h	0.0041
R2_delcada1_2h	0.0122
R2_delcada1_2h	0.0033
R2_delcada1_2h	0.0083
R2_delcada1_2h	0.0097
R2_delcada1_2h	0.0165
R2_delcada1_2h	0.0026
R2_delcada1_2h	0.0079
R2_delcada1_2h	0.0145
R2_delcada1_2h	0.0006
R2_delcada1_2h	0.0064
R2_delcada1_2h	0.0035
R2_delcada1_2h	0.0051
R2_delcada1_2h	0.0096
R2_delcada1_2h	0.0053
R2_delcada1_2h	0.0085
R2_delcada1_2h	0.0107
R2_delcada1_2h	0.0102
R2_delcada1_2h	0.0013
R2_delcada1_2h	0.0058
R2_delcada1_2h	0.0183
R2_delcada1_2h	0.0169
R2_delcada1_2h	0.0184
R2_delcada1_2h	0.0117
R2_delcada1_2h	0.0015
R2_delcada1_2h	0.0091
R2_delcada1_2h	0.0043
R2_delcada1_2h	0.0117
R2_delcada1_2h	0.0101
R2_delcada1_2h	0.0032
R2_delcada1_2h	0.0035
R2_delcada1_2h	0.0093
R2_delcada1_2h	0.0131
R2_delcada1_2h	0.0043
R2_delcada1_2h	0.0086
R2_delcada1_2h	0.0049
R2_delcada1_2h	0.0054
R2_delcada1_2h	0.0057
R2_delcada1_2h	0.0126
R2_delcada1_2h	0.0089
R2_delcada1_2h	0.0123
R2_delcada1_2h	0.0084
R2_delcada1_2h	0.0235
R2_delcada1_2h	0.0042
R2_delcada1_2h	0.0141
R2_delcada1_2h	0.005
R2_delcada1_2h	0.0082
R2_delcada1_2h	0.0126
R2_delcada1_2h	0.0057
R2_delcada1_2h	0.014
R2_delcada1_2h	0.0115
R2_delcada1_2h	0.0079
R2_delcada1_2h	0.0153
R2_delcada1_2h	0.0017
R2_delcada1_2h	0.0139
R2_delcada1_2h	0.0091
R2_delcada1_2h	0.0083
R2_delcada1_2h	0.009
R2_delcada1_2h	0.0107
R2_delcada1_2h	0.0003
R2_delcada1_2h	0.0106
R2_delcada1_2h	0.0094
R2_delcada1_2h	0.0175
R2_delcada1_2h	0.0097
R2_delcada1_2h	0.0039
R2_delcada1_2h	0.01
R2_delcada1_2h	0.0011
R2_delcada1_2h	0.0083
R2_delcada1_2h	0.0087
R2_delcada1_2h	0.0013
R2_delcada1_2h	0.0078
R2_delcada1_2h	0.0107
R2_delcada1_2h	0.0088
R2_delcada1_2h	0.0065
R2_delcada1_2h	0.0128
R2_delcada1_2h	0.0071
R2_delcada1_2h	0.0126
R2_delcada1_2h	0.0081
R2_delcada1_2h	0.0024
R2_delcada1_2h	0.0058
R2_delcada1_2h	0.0045
R2_delcada1_2h	0.0119
R2_delcada1_2h	0.0122
R2_delcada1_2h	0.0043
R2_delcada1_2h	0.0043
R2_delcada1_2h	0.002
R2_delcada1_2h	0.0143
R2_delcada1_2h	0.0092
R2_delcada1_2h	0.003
R2_delcada1_2h	0.0031
R2_delcada1_2h	0.0098
R2_delcada1_2h	0.0094
R2_delcada1_2h	0.0092
R2_delcada1_2h	0.0104
R2_delcada1_2h	0.0101
R2_delcada1_2h	0.0036
R2_delcada1_2h	0.0055
R2_delcada1_2h	0.0057
R2_delcada1_2h	0.0067
R2_delcada1_2h	0.0144
R3_delcada1_2h	0.0011
R3_delcada1_2h	0.0022
R3_delcada1_2h	0.0021
R3_delcada1_2h	0.0043
R3_delcada1_2h	0.0068
R3_delcada1_2h	0.0069
R3_delcada1_2h	0.0013
R3_delcada1_2h	0.0049
R3_delcada1_2h	0.0014
R3_delcada1_2h	0.01
R3_delcada1_2h	0.0044
R3_delcada1_2h	0.0043
R3_delcada1_2h	0.0023
R3_delcada1_2h	0.0104
R3_delcada1_2h	0.0006
R3_delcada1_2h	0.0062
R3_delcada1_2h	0.0046
R3_delcada1_2h	0.0072
R3_delcada1_2h	0.0086
R3_delcada1_2h	0.0079
R3_delcada1_2h	0.0032
R3_delcada1_2h	0.0058
R3_delcada1_2h	0.002
R3_delcada1_2h	0.0092
R3_delcada1_2h	0.0051
R3_delcada1_2h	0.0032
R3_delcada1_2h	0.0076
R3_delcada1_2h	0.0064
R3_delcada1_2h	0.0044
R3_delcada1_2h	0.0081
R3_delcada1_2h	0.0041
R3_delcada1_2h	0.0123
R3_delcada1_2h	0.0054
R3_delcada1_2h	0.0044
R3_delcada1_2h	0.0063
R3_delcada1_2h	0.0085
R3_delcada1_2h	0.0038
R3_delcada1_2h	0.0086
R3_delcada1_2h	0.0002
R3_delcada1_2h	0.0083
R3_delcada1_2h	0.0129
R3_delcada1_2h	0.0152
R3_delcada1_2h	0.0088
R3_delcada1_2h	0.0027
R3_delcada1_2h	0.0015
R3_delcada1_2h	0.0136
R3_delcada1_2h	0.0063
R3_delcada1_2h	0.0026
R3_delcada1_2h	0.0089
R3_delcada1_2h	0.0092
R3_delcada1_2h	0.0013
R3_delcada1_2h	0.0099
R3_delcada1_2h	0.0005
R3_delcada1_2h	0.0126
R3_delcada1_2h	0.0047
R3_delcada1_2h	0.0053
R3_delcada1_2h	0.0052
R3_delcada1_2h	0.0055
R3_delcada1_2h	0.005
R3_delcada1_2h	0.0114
R3_delcada1_2h	0.012
R3_delcada1_2h	0.008
R3_delcada1_2h	0.0066
R3_delcada1_2h	0.0075
R3_delcada1_2h	0.009
R3_delcada1_2h	0.0023
R3_delcada1_2h	0.0059
R3_delcada1_2h	0.0035
R3_delcada1_2h	0.0069
R3_delcada1_2h	0.007
R3_delcada1_2h	0.0052
R3_delcada1_2h	0.0093
R3_delcada1_2h	0.0066
R3_delcada1_2h	0.0083
R3_delcada1_2h	0.0057
R3_delcada1_2h	0.0117
R3_delcada1_2h	0.0025
R3_delcada1_2h	0.0077
R3_delcada1_2h	0.0053
R3_delcada1_2h	0.0006
R3_delcada1_2h	0.0084
R3_delcada1_2h	0.0011
R3_delcada1_2h	0.0133
R3_delcada1_2h	0.0051
R3_delcada1_2h	0.0048
R3_delcada1_2h	0.0043
R3_delcada1_2h	0.0042
R3_delcada1_2h	0.0078
R3_delcada1_2h	0.0097
R3_delcada1_2h	0.0003
R3_delcada1_2h	0.0006
R3_delcada1_2h	0.0064
R3_delcada1_2h	0.0061
R3_delcada1_2h	0.008
R3_delcada1_2h	0.0066
R3_delcada1_2h	0.0018
R3_delcada1_2h	0.0012
R3_delcada1_2h	0.0077
R3_delcada1_2h	0.0107
R3_delcada1_2h	0.0103
R1_delcada2_2h	0.0001375
R1_delcada2_2h	0.000263
R1_delcada2_2h	0.0002141
R1_delcada2_2h	0.0002645
R1_delcada2_2h	0.0002827
R1_delcada2_2h	0.0001338
R1_delcada2_2h	0.0003369
R1_delcada2_2h	0.0001536
R1_delcada2_2h	0.000272
R1_delcada2_2h	0.0003236
R1_delcada2_2h	0.0002266
R1_delcada2_2h	0.000179
R1_delcada2_2h	0.000359
R1_delcada2_2h	0.0003731
R1_delcada2_2h	0.000308
R1_delcada2_2h	0.0003899
R1_delcada2_2h	0.0004456
R1_delcada2_2h	0.0008287
R1_delcada2_2h	0.000587
R1_delcada2_2h	0.0005151
R1_delcada2_2h	0.0002917
R1_delcada2_2h	0.0002496
R1_delcada2_2h	0.0005704
R1_delcada2_2h	0.0004089
R1_delcada2_2h	0.0004566
R1_delcada2_2h	0.0005278
R1_delcada2_2h	0.0003784
R1_delcada2_2h	0.0005088
R1_delcada2_2h	0.0004143
R1_delcada2_2h	0.0004407
R1_delcada2_2h	0.0004592
R1_delcada2_2h	0.0003458
R1_delcada2_2h	0.0003612
R1_delcada2_2h	0.0004952
R1_delcada2_2h	0.0006309
R1_delcada2_2h	0.0006213
R1_delcada2_2h	0.0003577
R1_delcada2_2h	0.0005316
R1_delcada2_2h	0.000449
R1_delcada2_2h	0.0002853
R1_delcada2_2h	0.0003002
R1_delcada2_2h	0.000458
R1_delcada2_2h	0.000468
R1_delcada2_2h	0.0003676
R1_delcada2_2h	0.0002123
R1_delcada2_2h	0.0001304
R1_delcada2_2h	0.0004532
R1_delcada2_2h	0.000492
R1_delcada2_2h	0.0005334
R1_delcada2_2h	0.0002409
R1_delcada2_2h	0.0003888
R1_delcada2_2h	0.0004592
R1_delcada2_2h	0.000503
R1_delcada2_2h	0.0004354
R1_delcada2_2h	0.0001834
R1_delcada2_2h	0.0004932
R1_delcada2_2h	0.0004243
R1_delcada2_2h	0.000726
R1_delcada2_2h	0.0003539
R1_delcada2_2h	0.0006884
R1_delcada2_2h	0.0003867
R1_delcada2_2h	0.0006053
R1_delcada2_2h	0.0006082
R1_delcada2_2h	0.0006688
R1_delcada2_2h	0.000613
R1_delcada2_2h	0.0005666
R1_delcada2_2h	0.0003704
R1_delcada2_2h	0.0002631
R1_delcada2_2h	0.0004829
R1_delcada2_2h	0.0005537
R1_delcada2_2h	0.0003662
R1_delcada2_2h	0.000648
R1_delcada2_2h	0.0001031
R1_delcada2_2h	0.0006263
R1_delcada2_2h	0.0001139
R1_delcada2_2h	0.0006453
R1_delcada2_2h	0.0006384
R1_delcada2_2h	0.0003154
R1_delcada2_2h	0.000598
R1_delcada2_2h	0.0003521
R1_delcada2_2h	0.0004568
R1_delcada2_2h	0.0006138
R1_delcada2_2h	0.0003464
R1_delcada2_2h	0.0002401
R1_delcada2_2h	0.0006819
R1_delcada2_2h	0.0004582
R1_delcada2_2h	0.000796
R1_delcada2_2h	0.0004633
R1_delcada2_2h	0.0006787
R1_delcada2_2h	0.0006094
R1_delcada2_2h	0.0006363
R1_delcada2_2h	0.0001699
R1_delcada2_2h	0.0006677
R1_delcada2_2h	0.0007924
R1_delcada2_2h	0.0002189
R1_delcada2_2h	0.0006731
R1_delcada2_2h	0.000552
R1_delcada2_2h	0.000562
R1_delcada2_2h	0.0005367
R1_delcada2_2h	0.0006171
R2_delcada2_2h	0.0003412
R2_delcada2_2h	0.0002893
R2_delcada2_2h	0.0001852
R2_delcada2_2h	0.0003005
R2_delcada2_2h	0.0004804
R2_delcada2_2h	0.0001918
R2_delcada2_2h	0.000267
R2_delcada2_2h	0.0004149
R2_delcada2_2h	0.0002218
R2_delcada2_2h	0.0002238
R2_delcada2_2h	0.0003769
R2_delcada2_2h	0.0004198
R2_delcada2_2h	0.0004053
R2_delcada2_2h	0.0003728
R2_delcada2_2h	0.0004315
R2_delcada2_2h	0.0003065
R2_delcada2_2h	0.000263
R2_delcada2_2h	0.0002941
R2_delcada2_2h	0.0003776
R2_delcada2_2h	0.000451
R2_delcada2_2h	0.0002799
R2_delcada2_2h	0.0003556
R2_delcada2_2h	0.0001763
R2_delcada2_2h	0.0004963
R2_delcada2_2h	0.0003624
R2_delcada2_2h	0.0003719
R2_delcada2_2h	0.0005145
R2_delcada2_2h	0.0003674
R2_delcada2_2h	0.0005149
R2_delcada2_2h	0.0002113
R2_delcada2_2h	0.0005646
R2_delcada2_2h	0.0005509
R2_delcada2_2h	0.0005544
R2_delcada2_2h	0.0004511
R2_delcada2_2h	0.0004119
R2_delcada2_2h	0.0003694
R2_delcada2_2h	0.0003596
R2_delcada2_2h	0.0006991
R2_delcada2_2h	0.0004985
R2_delcada2_2h	0.0004476
R2_delcada2_2h	0.0001252
R2_delcada2_2h	0.0001775
R2_delcada2_2h	0.0003133
R2_delcada2_2h	0.000262
R2_delcada2_2h	0.0006553
R2_delcada2_2h	0.0004382
R2_delcada2_2h	0.0004438
R2_delcada2_2h	0.0005918
R2_delcada2_2h	0.0001128
R2_delcada2_2h	0.0002126
R2_delcada2_2h	0.0005393
R2_delcada2_2h	0.0005811
R2_delcada2_2h	0.0004105
R2_delcada2_2h	0.0001635
R2_delcada2_2h	0.0004223
R2_delcada2_2h	0.0007751
R2_delcada2_2h	0.0006395
R2_delcada2_2h	0.0004648
R2_delcada2_2h	0.0003065
R2_delcada2_2h	0.000597
R2_delcada2_2h	0.0006477
R2_delcada2_2h	0.0004225
R2_delcada2_2h	0.0005428
R2_delcada2_2h	0.0001464
R2_delcada2_2h	0.0003907
R2_delcada2_2h	0.000448
R2_delcada2_2h	0.0004296
R2_delcada2_2h	0.0007265
R2_delcada2_2h	0.0006827
R2_delcada2_2h	0.0007793
R2_delcada2_2h	0.0006275
R2_delcada2_2h	0.0006132
R2_delcada2_2h	0.0005373
R2_delcada2_2h	0.0006471
R2_delcada2_2h	0.0007001
R2_delcada2_2h	0.0006522
R2_delcada2_2h	0.0005244
R2_delcada2_2h	0.0001659
R2_delcada2_2h	0.0005729
R2_delcada2_2h	0.0004658
R2_delcada2_2h	0.0005721
R2_delcada2_2h	0.0003453
R2_delcada2_2h	0.0006349
R2_delcada2_2h	0.0004667
R2_delcada2_2h	0.0003719
R2_delcada2_2h	0.0005593
R2_delcada2_2h	0.000769
R2_delcada2_2h	0.0007925
R2_delcada2_2h	0.0007552
R2_delcada2_2h	0.0005858
R2_delcada2_2h	0.0004215
R2_delcada2_2h	0.0004636
R2_delcada2_2h	0.0005714
R2_delcada2_2h	0.0006631
R2_delcada2_2h	0.0003914
R2_delcada2_2h	0.0006293
R2_delcada2_2h	0.0006243
R2_delcada2_2h	0.0003799
R2_delcada2_2h	0.0004333
R2_delcada2_2h	0.0006572
R3_delcada2_2h	0.0003
R3_delcada2_2h	0.0003
R3_delcada2_2h	0.0002
R3_delcada2_2h	0.0003
R3_delcada2_2h	0.0002
R3_delcada2_2h	0.0003
R3_delcada2_2h	0.0004
R3_delcada2_2h	0.0003
R3_delcada2_2h	0.0004
R3_delcada2_2h	0.0003
R3_delcada2_2h	0.0002
R3_delcada2_2h	0.0004
R3_delcada2_2h	0.0003
R3_delcada2_2h	0.0003
R3_delcada2_2h	0.0002
R3_delcada2_2h	0.0003
R3_delcada2_2h	0.0002
R3_delcada2_2h	0.0004
R3_delcada2_2h	0.0004
R3_delcada2_2h	0.0004
R3_delcada2_2h	0.0002
R3_delcada2_2h	0.0004
R3_delcada2_2h	0.0003
R3_delcada2_2h	0.0005
R3_delcada2_2h	0.0003
R3_delcada2_2h	0.0003
R3_delcada2_2h	0.0001
R3_delcada2_2h	0.0004
R3_delcada2_2h	0.0004
R3_delcada2_2h	0.0004
R3_delcada2_2h	0.0004
R3_delcada2_2h	0.0003
R3_delcada2_2h	0.0003
R3_delcada2_2h	0.0003
R3_delcada2_2h	0.0005
R3_delcada2_2h	0.0005
R3_delcada2_2h	0.0006
R3_delcada2_2h	0.0005
R3_delcada2_2h	0.0003
R3_delcada2_2h	0.0004
R3_delcada2_2h	0.0004
R3_delcada2_2h	0.0005
R3_delcada2_2h	0.0005
R3_delcada2_2h	0.0005
R3_delcada2_2h	0.0003
R3_delcada2_2h	0.0005
R3_delcada2_2h	0.0006
R3_delcada2_2h	0.0005
R3_delcada2_2h	0.0006
R3_delcada2_2h	0.0004
R3_delcada2_2h	0.0004
R3_delcada2_2h	0.0004
R3_delcada2_2h	0.0004
R3_delcada2_2h	0.0004
R3_delcada2_2h	0.0005
R3_delcada2_2h	0.0004
R3_delcada2_2h	0.0006
R3_delcada2_2h	0.0004
R3_delcada2_2h	0.0005
R3_delcada2_2h	0.0005
R3_delcada2_2h	0.0003
R3_delcada2_2h	0.0006
R3_delcada2_2h	0.0005
R3_delcada2_2h	0.0005
R3_delcada2_2h	0.0003
R3_delcada2_2h	0.0005
R3_delcada2_2h	0.0005
R3_delcada2_2h	0.0004
R3_delcada2_2h	0.0006
R3_delcada2_2h	0.0006
R3_delcada2_2h	0.0004
R3_delcada2_2h	0.0006
R3_delcada2_2h	0.0005
R3_delcada2_2h	0.0006
R3_delcada2_2h	0.0006
R3_delcada2_2h	0.0005
R3_delcada2_2h	0.0005
R3_delcada2_2h	0.0005
R3_delcada2_2h	0.0006
R3_delcada2_2h	0.0007
R3_delcada2_2h	0.0008
R3_delcada2_2h	0.0005
R3_delcada2_2h	0.0005
R3_delcada2_2h	0.0006
R3_delcada2_2h	0.0005
R3_delcada2_2h	0.0008
R3_delcada2_2h	0.0006
R3_delcada2_2h	0.0007
R3_delcada2_2h	0.0007
R3_delcada2_2h	0.0005
R3_delcada2_2h	0.0006
R3_delcada2_2h	0.0007
R3_delcada2_2h	0.0005
R3_delcada2_2h	0.0005
R3_delcada2_2h	0.0005
R3_delcada2_2h	0.0006
R3_delcada2_2h	0.0006
R3_delcada2_2h	0.0007
R3_delcada2_2h	0.0007
R3_delcada2_2h	0.0009
R1_delcada3_2h	0.0062
R1_delcada3_2h	0.0035
R1_delcada3_2h	0.0002
R1_delcada3_2h	0.0002
R1_delcada3_2h	0.0076
R1_delcada3_2h	0.0065
R1_delcada3_2h	0.0052
R1_delcada3_2h	0.0049
R1_delcada3_2h	0.0086
R1_delcada3_2h	0.0031
R1_delcada3_2h	0.0045
R1_delcada3_2h	0.0049
R1_delcada3_2h	0.0023
R1_delcada3_2h	0.0046
R1_delcada3_2h	0.001
R1_delcada3_2h	0.0097
R1_delcada3_2h	0.0038
R1_delcada3_2h	0.0028
R1_delcada3_2h	0.001
R1_delcada3_2h	0.0049
R1_delcada3_2h	0.0077
R1_delcada3_2h	0.0079
R1_delcada3_2h	0.0063
R1_delcada3_2h	0.0018
R1_delcada3_2h	0.0014
R1_delcada3_2h	0.0121
R1_delcada3_2h	0.0021
R1_delcada3_2h	0.0097
R1_delcada3_2h	0.0055
R1_delcada3_2h	0.0002
R1_delcada3_2h	0.008
R1_delcada3_2h	0.0022
R1_delcada3_2h	0.0024
R1_delcada3_2h	0.0066
R1_delcada3_2h	0.0069
R1_delcada3_2h	0.0021
R1_delcada3_2h	0.0034
R1_delcada3_2h	0.0017
R1_delcada3_2h	0.0028
R1_delcada3_2h	0.0078
R1_delcada3_2h	0.0069
R1_delcada3_2h	0.0112
R1_delcada3_2h	0.0052
R1_delcada3_2h	0.0007
R1_delcada3_2h	0.0019
R1_delcada3_2h	0.0009
R1_delcada3_2h	0.0072
R1_delcada3_2h	0.0117
R1_delcada3_2h	0.0073
R1_delcada3_2h	0.0047
R1_delcada3_2h	0.0066
R1_delcada3_2h	0.0078
R1_delcada3_2h	0.0082
R1_delcada3_2h	0.0104
R1_delcada3_2h	0.0056
R1_delcada3_2h	0.0094
R1_delcada3_2h	0.011
R1_delcada3_2h	0.0059
R1_delcada3_2h	0.0127
R1_delcada3_2h	0.0078
R1_delcada3_2h	0.0131
R1_delcada3_2h	0.0033
R1_delcada3_2h	0.0104
R1_delcada3_2h	0.0106
R1_delcada3_2h	0.01
R1_delcada3_2h	0.0026
R1_delcada3_2h	0.0035
R1_delcada3_2h	0.006
R1_delcada3_2h	0.0046
R1_delcada3_2h	0.0054
R1_delcada3_2h	0.0078
R1_delcada3_2h	0.0032
R1_delcada3_2h	0.0047
R1_delcada3_2h	0.0033
R1_delcada3_2h	0.0021
R1_delcada3_2h	0.003
R1_delcada3_2h	0.0068
R1_delcada3_2h	0.0097
R1_delcada3_2h	0.0007
R1_delcada3_2h	0.0079
R1_delcada3_2h	0.0047
R1_delcada3_2h	0.0083
R1_delcada3_2h	0.0068
R1_delcada3_2h	0.0053
R1_delcada3_2h	0.0038
R1_delcada3_2h	0.0072
R1_delcada3_2h	0.0068
R1_delcada3_2h	0.0024
R1_delcada3_2h	0.0015
R1_delcada3_2h	0.0075
R1_delcada3_2h	0.0099
R1_delcada3_2h	0.0057
R1_delcada3_2h	0.0101
R1_delcada3_2h	0.006
R1_delcada3_2h	0.0083
R1_delcada3_2h	0.0074
R1_delcada3_2h	0.0065
R1_delcada3_2h	0.0083
R1_delcada3_2h	0.0032
R1_delcada3_2h	0.0067
R2_delcada3_2h	0.0026
R2_delcada3_2h	0.0097
R2_delcada3_2h	0.0046
R2_delcada3_2h	0.0034
R2_delcada3_2h	0.0017
R2_delcada3_2h	0.0077
R2_delcada3_2h	0.0077
R2_delcada3_2h	0.0016
R2_delcada3_2h	0.0058
R2_delcada3_2h	0.01
R2_delcada3_2h	0.004
R2_delcada3_2h	0.0021
R2_delcada3_2h	0.0015
R2_delcada3_2h	0.0089
R2_delcada3_2h	0.0045
R2_delcada3_2h	0.0093
R2_delcada3_2h	0.0062
R2_delcada3_2h	0.0067
R2_delcada3_2h	0.0106
R2_delcada3_2h	0.007
R2_delcada3_2h	0.0035
R2_delcada3_2h	0.0107
R2_delcada3_2h	0.0061
R2_delcada3_2h	0.0032
R2_delcada3_2h	0.0109
R2_delcada3_2h	0.0028
R2_delcada3_2h	0.0035
R2_delcada3_2h	0.008
R2_delcada3_2h	0.0021
R2_delcada3_2h	0.0014
R2_delcada3_2h	0.016
R2_delcada3_2h	0.0027
R2_delcada3_2h	0.0065
R2_delcada3_2h	0.0114
R2_delcada3_2h	0.0103
R2_delcada3_2h	0.0111
R2_delcada3_2h	0.0069
R2_delcada3_2h	0.0044
R2_delcada3_2h	0.0102
R2_delcada3_2h	0.0035
R2_delcada3_2h	0.0037
R2_delcada3_2h	0.0056
R2_delcada3_2h	0.0073
R2_delcada3_2h	0.0037
R2_delcada3_2h	0.0048
R2_delcada3_2h	0.004
R2_delcada3_2h	0.0041
R2_delcada3_2h	0.0078
R2_delcada3_2h	0.0075
R2_delcada3_2h	0.0066
R2_delcada3_2h	0.0089
R2_delcada3_2h	0.007
R2_delcada3_2h	0.0081
R2_delcada3_2h	0.0065
R2_delcada3_2h	0.0151
R2_delcada3_2h	0.0043
R2_delcada3_2h	0.0028
R2_delcada3_2h	0.0036
R2_delcada3_2h	0.0002
R2_delcada3_2h	0.0068
R2_delcada3_2h	0.004
R2_delcada3_2h	0.0032
R2_delcada3_2h	0.0037
R2_delcada3_2h	0.0029
R2_delcada3_2h	0.0074
R2_delcada3_2h	0.0081
R2_delcada3_2h	0.0049
R2_delcada3_2h	0.0077
R2_delcada3_2h	0.0103
R2_delcada3_2h	0.0118
R2_delcada3_2h	0.002
R2_delcada3_2h	0.0089
R2_delcada3_2h	0.0108
R2_delcada3_2h	0.0066
R2_delcada3_2h	0.0039
R2_delcada3_2h	0.0044
R2_delcada3_2h	0.0078
R2_delcada3_2h	0.0028
R2_delcada3_2h	0.0012
R2_delcada3_2h	0.0106
R2_delcada3_2h	0.0081
R2_delcada3_2h	0.0113
R2_delcada3_2h	0.0043
R2_delcada3_2h	0.0025
R2_delcada3_2h	0.0056
R2_delcada3_2h	0.0065
R2_delcada3_2h	0.0127
R2_delcada3_2h	0.0085
R2_delcada3_2h	0.0054
R2_delcada3_2h	0.0041
R2_delcada3_2h	0.0068
R2_delcada3_2h	0.0038
R2_delcada3_2h	0.0073
R2_delcada3_2h	0.0081
R2_delcada3_2h	0.0092
R2_delcada3_2h	0.0106
R2_delcada3_2h	0.0071
R2_delcada3_2h	0.0068
R2_delcada3_2h	0.013
R2_delcada3_2h	0.0159
R3_delcada3_2h	0.0049
R3_delcada3_2h	0.0106
R3_delcada3_2h	0.0015
R3_delcada3_2h	0.0027
R3_delcada3_2h	0.0036
R3_delcada3_2h	0.0073
R3_delcada3_2h	0.0059
R3_delcada3_2h	0.0029
R3_delcada3_2h	0.0071
R3_delcada3_2h	0.0129
R3_delcada3_2h	0.0047
R3_delcada3_2h	0.0067
R3_delcada3_2h	0.0067
R3_delcada3_2h	0.0011
R3_delcada3_2h	0.0056
R3_delcada3_2h	0.0044
R3_delcada3_2h	0.0095
R3_delcada3_2h	0.01
R3_delcada3_2h	0.009
R3_delcada3_2h	0.0026
R3_delcada3_2h	0.006
R3_delcada3_2h	0.0094
R3_delcada3_2h	0.0087
R3_delcada3_2h	0.0095
R3_delcada3_2h	0.006
R3_delcada3_2h	0.0123
R3_delcada3_2h	0.0074
R3_delcada3_2h	0.0075
R3_delcada3_2h	0.0069
R3_delcada3_2h	0.011
R3_delcada3_2h	0.0094
R3_delcada3_2h	0.0121
R3_delcada3_2h	0.0088
R3_delcada3_2h	0.0125
R3_delcada3_2h	0.0126
R3_delcada3_2h	0.014
R3_delcada3_2h	0.0033
R3_delcada3_2h	0.0067
R3_delcada3_2h	0.0079
R3_delcada3_2h	0.0111
R3_delcada3_2h	0.0122
R3_delcada3_2h	0.0078
R3_delcada3_2h	0.0102
R3_delcada3_2h	0.0094
R3_delcada3_2h	0.0127
R3_delcada3_2h	0.0094
R3_delcada3_2h	0.012
R3_delcada3_2h	0.004
R3_delcada3_2h	0.0034
R3_delcada3_2h	0.0091
R3_delcada3_2h	0.0087
R3_delcada3_2h	0.0051
R3_delcada3_2h	0.0028
R3_delcada3_2h	0.0014
R3_delcada3_2h	0.0049
R3_delcada3_2h	0.0025
R3_delcada3_2h	0.0032
R3_delcada3_2h	0.014
R3_delcada3_2h	0.012
R3_delcada3_2h	0.0084
R3_delcada3_2h	0.0104
R3_delcada3_2h	0.0031
R3_delcada3_2h	0.0021
R3_delcada3_2h	0.0051
R3_delcada3_2h	0.0037
R3_delcada3_2h	0.0005
R3_delcada3_2h	0.0075
R3_delcada3_2h	0.0083
R3_delcada3_2h	0.0057
R3_delcada3_2h	0.0094
R3_delcada3_2h	0.0015
R3_delcada3_2h	0.0005
R3_delcada3_2h	0.0079
R3_delcada3_2h	0.0103
R3_delcada3_2h	0.0123
R3_delcada3_2h	0.0007
R3_delcada3_2h	0.0008
R3_delcada3_2h	0.0051
R3_delcada3_2h	0.0048
R3_delcada3_2h	0.0088
R3_delcada3_2h	0.0074
R3_delcada3_2h	0.005
R3_delcada3_2h	0.0061
R3_delcada3_2h	0.0102
R3_delcada3_2h	0.0101
R3_delcada3_2h	0.008
R3_delcada3_2h	0.0083
R3_delcada3_2h	0.0073
R3_delcada3_2h	0.0059
R3_delcada3_2h	0.0081
R3_delcada3_2h	0.0095
R3_delcada3_2h	0.0044
R3_delcada3_2h	0.0012
R3_delcada3_2h	0.0108
R3_delcada3_2h	0.0093
R3_delcada3_2h	0.0086
R3_delcada3_2h	0.0079
R3_delcada3_2h	0.01
R3_delcada3_2h	0.0101
R3_delcada3_2h	0.0009

## Sheet: Figure 3
Fig. 3C
condition	fluorescence intensity
R1_WT_0h	0.0001961
R1_WT_0h	0.000239
R1_WT_0h	0.0003237
R1_WT_0h	0.0002896
R1_WT_0h	0.0004311
R1_WT_0h	0.0003678
R1_WT_0h	0.0004525
R1_WT_0h	0.0002448
R1_WT_0h	0.0004377
R1_WT_0h	0.0004271
R1_WT_0h	0.0004973
R1_WT_0h	0.000393
R1_WT_0h	0.0004741
R1_WT_0h	0.0003049
R1_WT_0h	0.0004358
R1_WT_0h	0.0005823
R1_WT_0h	0.0005347
R1_WT_0h	0.000131
R1_WT_0h	0.0005895
R1_WT_0h	0.0004711
R1_WT_0h	0.0005749
R1_WT_0h	0.0006821
R1_WT_0h	0.0002482
R1_WT_0h	0.0006333
R1_WT_0h	0.0003618
R1_WT_0h	0.0006285
R1_WT_0h	0.0006221
R1_WT_0h	0.0006557
R1_WT_0h	0.0002991
R1_WT_0h	0.0002404
R1_WT_0h	0.0006533
R1_WT_0h	0.0006514
R1_WT_0h	0.0006033
R1_WT_0h	0.0001724
R1_WT_0h	0.0004528
R1_WT_0h	0.0007729
R1_WT_0h	0.0003722
R1_WT_0h	0.0007435
R1_WT_0h	0.0008447
R1_WT_0h	0.0002917
R1_WT_0h	0.0004421
R1_WT_0h	0.0004826
R1_WT_0h	0.0005662
R1_WT_0h	0.0002489
R1_WT_0h	0.0004931
R1_WT_0h	0.0002797
R1_WT_0h	0.0003605
R1_WT_0h	0.0006035
R1_WT_0h	0.0004784
R1_WT_0h	0.0006617
R1_WT_0h	0.0007928
R1_WT_0h	0.0006807
R1_WT_0h	0.0003761
R1_WT_0h	0.0007118
R1_WT_0h	0.0003352
R1_WT_0h	0.0001791
R1_WT_0h	0.0005681
R1_WT_0h	0.0004705
R1_WT_0h	0.0005108
R1_WT_0h	0.0004876
R1_WT_0h	0.00048
R1_WT_0h	0.0004698
R1_WT_0h	0.0005142
R1_WT_0h	0.0004306
R1_WT_0h	0.000445
R1_WT_0h	0.0005584
R1_WT_0h	0.0004337
R1_WT_0h	0.0003243
R1_WT_0h	0.0002143
R1_WT_0h	7.04e-05
R1_WT_0h	0.0004281
R1_WT_0h	0.0004602
R1_WT_0h	0.000179
R1_WT_0h	0.0003985
R1_WT_0h	0.0003115
R1_WT_0h	0.0003785
R1_WT_0h	0.0002887
R1_WT_0h	0.0003717
R1_WT_0h	0.0003275
R1_WT_0h	0.000381
R1_WT_0h	0.0002459
R1_WT_0h	0.0003199
R1_WT_0h	0.0003073
R1_WT_0h	0.000411
R1_WT_0h	0.0005046
R1_WT_0h	0.0004231
R1_WT_0h	0.0003543
R1_WT_0h	0.0005565
R1_WT_0h	0.0004866
R1_WT_0h	0.0004207
R1_WT_0h	0.0005991
R1_WT_0h	0.0004753
R1_WT_0h	0.0004855
R1_WT_0h	0.0004882
R1_WT_0h	0.0006164
R1_WT_0h	0.0007448
R1_WT_0h	0.000598
R1_WT_0h	0.0005731
R1_WT_0h	0.0005879
R1_WT_0h	0.0007068
R2_WT_0h	0.0002646
R2_WT_0h	2.17e-05
R2_WT_0h	0.0004028
R2_WT_0h	0.0003528
R2_WT_0h	2.74e-05
R2_WT_0h	0.000276
R2_WT_0h	0.0003071
R2_WT_0h	0.000424
R2_WT_0h	0.0001415
R2_WT_0h	4.05e-05
R2_WT_0h	0.0003856
R2_WT_0h	0.000506
R2_WT_0h	0.0004059
R2_WT_0h	0.0005848
R2_WT_0h	0.0005623
R2_WT_0h	0.0004912
R2_WT_0h	0.0004457
R2_WT_0h	0.0005081
R2_WT_0h	6.24e-05
R2_WT_0h	0.0005682
R2_WT_0h	0.0001188
R2_WT_0h	0.0004108
R2_WT_0h	0.000314
R2_WT_0h	0.0003903
R2_WT_0h	0.0004311
R2_WT_0h	0.0005369
R2_WT_0h	0.0005205
R2_WT_0h	0.0004304
R2_WT_0h	0.0004335
R2_WT_0h	0.0005862
R2_WT_0h	0.0002193
R2_WT_0h	0.0003604
R2_WT_0h	0.0002773
R2_WT_0h	0.0005133
R2_WT_0h	0.0001774
R2_WT_0h	0.0006284
R2_WT_0h	0.000936
R2_WT_0h	0.0004572
R2_WT_0h	0.0004037
R2_WT_0h	0.0001047
R2_WT_0h	0.0003485
R2_WT_0h	0.0005721
R2_WT_0h	0.0003749
R2_WT_0h	0.0004693
R2_WT_0h	0.0005633
R2_WT_0h	0.0004434
R2_WT_0h	0.0005295
R2_WT_0h	7.29e-05
R2_WT_0h	0.0006643
R2_WT_0h	0.0004873
R2_WT_0h	0.0006012
R2_WT_0h	0.0001357
R2_WT_0h	0.0005316
R2_WT_0h	0.0004728
R2_WT_0h	0.0005064
R2_WT_0h	0.0006749
R2_WT_0h	0.0002754
R2_WT_0h	0.0006142
R2_WT_0h	0.0006756
R2_WT_0h	0.0008028
R2_WT_0h	0.0003682
R2_WT_0h	0.0001097
R2_WT_0h	0.0006178
R2_WT_0h	0.0005192
R2_WT_0h	0.0004903
R2_WT_0h	0.0004567
R2_WT_0h	0.0005139
R2_WT_0h	0.0001036
R2_WT_0h	0.0006359
R2_WT_0h	0.0004682
R2_WT_0h	0.0005587
R2_WT_0h	0.0004832
R2_WT_0h	0.0003711
R2_WT_0h	0.0007561
R2_WT_0h	0.0003315
R2_WT_0h	0.0004756
R2_WT_0h	0.0001479
R2_WT_0h	0.000111
R2_WT_0h	0.0004158
R2_WT_0h	0.0001034
R2_WT_0h	0.0005734
R2_WT_0h	0.0004418
R2_WT_0h	0.0004866
R2_WT_0h	0.0001421
R2_WT_0h	0.0003298
R2_WT_0h	0.0004229
R2_WT_0h	0.0004979
R2_WT_0h	0.0005724
R2_WT_0h	0.0001926
R2_WT_0h	0.0004791
R2_WT_0h	0.0005078
R2_WT_0h	0.000487
R2_WT_0h	0.0003418
R2_WT_0h	0.0004518
R2_WT_0h	0.0005366
R2_WT_0h	0.0002717
R2_WT_0h	0.0002203
R2_WT_0h	0.0001431
R2_WT_0h	0.0007221
R2_WT_0h	0.0005413
R3_WT_0h	0.0004
R3_WT_0h	0.0004
R3_WT_0h	0.0005
R3_WT_0h	0.0007
R3_WT_0h	0.0011
R3_WT_0h	0.0004
R3_WT_0h	0.0007
R3_WT_0h	0.0005
R3_WT_0h	0.0005
R3_WT_0h	0.0005
R3_WT_0h	0.0006
R3_WT_0h	0.0008
R3_WT_0h	0.0006
R3_WT_0h	0.0002
R3_WT_0h	0.0006
R3_WT_0h	0.0005
R3_WT_0h	0.0003
R3_WT_0h	0.0003
R3_WT_0h	0.0003
R3_WT_0h	0.0005
R3_WT_0h	0.0005
R3_WT_0h	0.0004
R3_WT_0h	0.0004
R3_WT_0h	0.0005
R3_WT_0h	0.0004
R3_WT_0h	0.0006
R3_WT_0h	0.0005
R3_WT_0h	0.0007
R3_WT_0h	0.0006
R3_WT_0h	0.0005
R3_WT_0h	0.0005
R3_WT_0h	0.0003
R3_WT_0h	0.0003
R3_WT_0h	0.0009
R3_WT_0h	0.0007
R3_WT_0h	0.0006
R3_WT_0h	0.0006
R3_WT_0h	0.0003
R3_WT_0h	0.0002
R3_WT_0h	0.0002
R3_WT_0h	0.0001
R3_WT_0h	0.0004
R3_WT_0h	0.0005
R3_WT_0h	0.0004
R3_WT_0h	0.0003
R3_WT_0h	0.0004
R3_WT_0h	0.0004
R3_WT_0h	0.0004
R3_WT_0h	0.0006
R3_WT_0h	0.0007
R3_WT_0h	0.0006
R3_WT_0h	0.0006
R3_WT_0h	0.0005
R3_WT_0h	0.0007
R3_WT_0h	0.0007
R3_WT_0h	0.0008
R3_WT_0h	0.0007
R3_WT_0h	0.0008
R3_WT_0h	0.0007
R3_WT_0h	0.0007
R3_WT_0h	0.0008
R3_WT_0h	0.0005
R3_WT_0h	0.0006
R3_WT_0h	0.0006
R3_WT_0h	0.0005
R3_WT_0h	0.0005
R3_WT_0h	0.0004
R3_WT_0h	0.0004
R3_WT_0h	0.0006
R3_WT_0h	0.0005
R3_WT_0h	0.0003
R3_WT_0h	0.0004
R3_WT_0h	0.0004
R3_WT_0h	0.0003
R3_WT_0h	0.0003
R3_WT_0h	0.0007
R3_WT_0h	0.0007
R3_WT_0h	0.0004
R3_WT_0h	0.0005
R3_WT_0h	0.0005
R3_WT_0h	0.0006
R3_WT_0h	0.0004
R3_WT_0h	0.0005
R3_WT_0h	0.0005
R3_WT_0h	0.0005
R3_WT_0h	0.0007
R3_WT_0h	0.0007
R3_WT_0h	0.0007
R3_WT_0h	0.0008
R3_WT_0h	0.0006
R3_WT_0h	0.0006
R3_WT_0h	0.0005
R3_WT_0h	0.0007
R3_WT_0h	0.0006
R3_WT_0h	0.0005
R3_WT_0h	0.0006
R3_WT_0h	0.0007
R3_WT_0h	0.0006
R3_WT_0h	0.0007
R3_WT_0h	0.0014
R1_WT_2h	0.0053
R1_WT_2h	0.0048
R1_WT_2h	0.005
R1_WT_2h	0.0008
R1_WT_2h	0.0056
R1_WT_2h	0.0007
R1_WT_2h	0.0083
R1_WT_2h	0.0025
R1_WT_2h	0.0022
R1_WT_2h	0.0011
R1_WT_2h	0.0068
R1_WT_2h	0.0043
R1_WT_2h	0.0049
R1_WT_2h	0.0005
R1_WT_2h	0.005
R1_WT_2h	0.0075
R1_WT_2h	0.0111
R1_WT_2h	0.007
R1_WT_2h	0.0047
R1_WT_2h	0.0072
R1_WT_2h	0.004
R1_WT_2h	0.0076
R1_WT_2h	0.0074
R1_WT_2h	0.0039
R1_WT_2h	0.0016
R1_WT_2h	0.0101
R1_WT_2h	0.011
R1_WT_2h	0.0052
R1_WT_2h	0.0111
R1_WT_2h	0.0054
R1_WT_2h	0.0068
R1_WT_2h	0.0009
R1_WT_2h	0.0032
R1_WT_2h	0.0074
R1_WT_2h	0.0043
R1_WT_2h	0.0066
R1_WT_2h	0.0069
R1_WT_2h	0.0062
R1_WT_2h	0.0035
R1_WT_2h	0.0009
R1_WT_2h	0.0035
R1_WT_2h	0.0005
R1_WT_2h	0.0164
R1_WT_2h	0.0027
R1_WT_2h	0.0097
R1_WT_2h	0.0061
R1_WT_2h	0.0101
R1_WT_2h	0.0087
R1_WT_2h	0.0021
R1_WT_2h	0.001
R1_WT_2h	0.0118
R1_WT_2h	0.0122
R1_WT_2h	0.0103
R1_WT_2h	0.0053
R1_WT_2h	0.0009
R1_WT_2h	0.0079
R1_WT_2h	0.0073
R1_WT_2h	0.0085
R1_WT_2h	0.0008
R1_WT_2h	0.0036
R1_WT_2h	0.0156
R1_WT_2h	0.0065
R1_WT_2h	0.0015
R1_WT_2h	0.0061
R1_WT_2h	0.0121
R1_WT_2h	0.0186
R1_WT_2h	0.0047
R1_WT_2h	0.0064
R1_WT_2h	0.0024
R1_WT_2h	0.0043
R1_WT_2h	0.007
R1_WT_2h	0.0003
R1_WT_2h	0.0113
R1_WT_2h	0.0011
R1_WT_2h	0.0124
R1_WT_2h	0.0061
R1_WT_2h	0.0085
R1_WT_2h	0.0032
R1_WT_2h	0.0072
R1_WT_2h	0.011
R1_WT_2h	0.0055
R1_WT_2h	0.0075
R1_WT_2h	0.0036
R1_WT_2h	0.002
R1_WT_2h	0.0084
R1_WT_2h	0.003
R1_WT_2h	0.0091
R1_WT_2h	0.0006
R1_WT_2h	0.002
R1_WT_2h	0.0038
R1_WT_2h	0.0066
R1_WT_2h	0.0115
R1_WT_2h	0.0031
R1_WT_2h	0.0075
R1_WT_2h	0.0065
R1_WT_2h	0.0206
R1_WT_2h	0.0071
R1_WT_2h	0.0107
R1_WT_2h	0.0056
R1_WT_2h	0.0061
R2_WT_2h	0.0016
R2_WT_2h	0.0012
R2_WT_2h	0.0066
R2_WT_2h	0.0047
R2_WT_2h	0.0047
R2_WT_2h	0.001
R2_WT_2h	0.0027
R2_WT_2h	0.0041
R2_WT_2h	0.0067
R2_WT_2h	0.0059
R2_WT_2h	0.0034
R2_WT_2h	0.0066
R2_WT_2h	0.003
R2_WT_2h	0.0096
R2_WT_2h	0.0108
R2_WT_2h	0.003
R2_WT_2h	0.009
R2_WT_2h	0.0094
R2_WT_2h	0.0069
R2_WT_2h	0.0017
R2_WT_2h	0.0077
R2_WT_2h	0.0111
R2_WT_2h	0.0033
R2_WT_2h	0.0015
R2_WT_2h	0.009
R2_WT_2h	0.012
R2_WT_2h	0.0107
R2_WT_2h	0.0066
R2_WT_2h	0.003
R2_WT_2h	0.0111
R2_WT_2h	0.0024
R2_WT_2h	0.0045
R2_WT_2h	0.0006
R2_WT_2h	0.0105
R2_WT_2h	0.0058
R2_WT_2h	0.0067
R2_WT_2h	0.0023
R2_WT_2h	0.0102
R2_WT_2h	0.0102
R2_WT_2h	0.0044
R2_WT_2h	0.0066
R2_WT_2h	0.0057
R2_WT_2h	0.0053
R2_WT_2h	0.0124
R2_WT_2h	0.0017
R2_WT_2h	0.0063
R2_WT_2h	0.0071
R2_WT_2h	0.0043
R2_WT_2h	0.0095
R2_WT_2h	0.0104
R2_WT_2h	0.0143
R2_WT_2h	0.0033
R2_WT_2h	0.0038
R2_WT_2h	0.0094
R2_WT_2h	0.0046
R2_WT_2h	0.0084
R2_WT_2h	0.0003
R2_WT_2h	0.0014
R2_WT_2h	0.0076
R2_WT_2h	0.0078
R2_WT_2h	0.0011
R2_WT_2h	0.0049
R2_WT_2h	0.0044
R2_WT_2h	0.0115
R2_WT_2h	0.0058
R2_WT_2h	0.0113
R2_WT_2h	0.01
R2_WT_2h	0.0138
R2_WT_2h	0.005
R2_WT_2h	0.0029
R2_WT_2h	0.0112
R2_WT_2h	0.0052
R2_WT_2h	0.0018
R2_WT_2h	0
R2_WT_2h	0.0091
R2_WT_2h	0.0059
R2_WT_2h	0.0087
R2_WT_2h	0
R2_WT_2h	0.0149
R2_WT_2h	0.0114
R2_WT_2h	0.0085
R2_WT_2h	0.0045
R2_WT_2h	0.008
R2_WT_2h	0.0108
R2_WT_2h	0.0058
R2_WT_2h	0.0115
R2_WT_2h	0.0074
R2_WT_2h	0.0118
R2_WT_2h	0.0072
R2_WT_2h	0.0027
R2_WT_2h	0.0038
R2_WT_2h	0.009
R2_WT_2h	0.0115
R2_WT_2h	0.0036
R2_WT_2h	0.0058
R2_WT_2h	0.0114
R2_WT_2h	0.0031
R2_WT_2h	0.0012
R2_WT_2h	0.0069
R2_WT_2h	0.0078
R3_WT_2h	0.0078
R3_WT_2h	0.0055
R3_WT_2h	0.0071
R3_WT_2h	0.0064
R3_WT_2h	0.0128
R3_WT_2h	0.0048
R3_WT_2h	0.0011
R3_WT_2h	0.0041
R3_WT_2h	0.0123
R3_WT_2h	0.0032
R3_WT_2h	0.0086
R3_WT_2h	0.0057
R3_WT_2h	0.0084
R3_WT_2h	0.0076
R3_WT_2h	0.0052
R3_WT_2h	0.0076
R3_WT_2h	0.0073
R3_WT_2h	0.0047
R3_WT_2h	0.0059
R3_WT_2h	0.0152
R3_WT_2h	0.0043
R3_WT_2h	0.0061
R3_WT_2h	0.0083
R3_WT_2h	0.0087
R3_WT_2h	0.0059
R3_WT_2h	0.0049
R3_WT_2h	0.0062
R3_WT_2h	0.0081
R3_WT_2h	0.0078
R3_WT_2h	0.0067
R3_WT_2h	0.0134
R3_WT_2h	0.0057
R3_WT_2h	0.0133
R3_WT_2h	0.0082
R3_WT_2h	0.007
R3_WT_2h	0.0083
R3_WT_2h	0.0102
R3_WT_2h	0.0079
R3_WT_2h	0.0084
R3_WT_2h	0.0086
R3_WT_2h	0.0097
R3_WT_2h	0.0085
R3_WT_2h	0.0108
R3_WT_2h	0.0052
R3_WT_2h	0.0085
R3_WT_2h	0.0061
R3_WT_2h	0.0022
R3_WT_2h	0.005
R3_WT_2h	0.0125
R3_WT_2h	0.0041
R3_WT_2h	0.004
R3_WT_2h	0.011
R3_WT_2h	0.0057
R3_WT_2h	0.0028
R3_WT_2h	0.0049
R3_WT_2h	0.0156
R3_WT_2h	0.016
R3_WT_2h	0.0078
R3_WT_2h	0.0033
R3_WT_2h	0.0144
R3_WT_2h	0.0053
R3_WT_2h	0.0043
R3_WT_2h	0.0134
R3_WT_2h	0.0097
R3_WT_2h	0.0063
R3_WT_2h	0.0082
R3_WT_2h	0.0098
R3_WT_2h	0.0097
R3_WT_2h	0.0065
R3_WT_2h	0.0208
R3_WT_2h	0.0005
R3_WT_2h	0.0065
R3_WT_2h	0.008
R3_WT_2h	0.0103
R3_WT_2h	0.0037
R3_WT_2h	0.0111
R3_WT_2h	0.004
R3_WT_2h	0.0017
R3_WT_2h	0.0069
R3_WT_2h	0.0046
R3_WT_2h	0.0045
R3_WT_2h	0.0038
R3_WT_2h	0.0098
R3_WT_2h	0.0016
R3_WT_2h	0.0039
R3_WT_2h	0.0113
R3_WT_2h	0.0047
R3_WT_2h	0.0076
R3_WT_2h	0.0096
R3_WT_2h	0.0137
R3_WT_2h	0.0063
R3_WT_2h	0.0074
R3_WT_2h	0.01
R3_WT_2h	0.0187
R3_WT_2h	0.0028
R3_WT_2h	0.0068
R3_WT_2h	0.008
R3_WT_2h	0.0087
R3_WT_2h	0.0004
R3_WT_2h	0.0152
R1_AT_0h	0.0003855
R1_AT_0h	0.0005717
R1_AT_0h	0.000417
R1_AT_0h	0.0004202
R1_AT_0h	0.0004387
R1_AT_0h	0.0007385
R1_AT_0h	0.0005029
R1_AT_0h	0.0004422
R1_AT_0h	0.0007127
R1_AT_0h	0.0006884
R1_AT_0h	0.0008223
R1_AT_0h	0.0006746
R1_AT_0h	0.0006902
R1_AT_0h	0.0003469
R1_AT_0h	0.0006228
R1_AT_0h	0.0008516
R1_AT_0h	0.0008907
R1_AT_0h	0.0006342
R1_AT_0h	0.0008915
R1_AT_0h	0.0007706
R1_AT_0h	0.0002573
R1_AT_0h	0.0009368
R1_AT_0h	0.0007977
R1_AT_0h	0.0009727
R1_AT_0h	0.000759
R1_AT_0h	0.0009493
R1_AT_0h	0.0008032
R1_AT_0h	0.0008112
R1_AT_0h	0.0009116
R1_AT_0h	0.0008005
R1_AT_0h	0.0002896
R1_AT_0h	0.0007845
R1_AT_0h	0.0007033
R1_AT_0h	0.0006008
R1_AT_0h	0.0003899
R1_AT_0h	0.0005526
R1_AT_0h	0.0005841
R1_AT_0h	0.0003911
R1_AT_0h	0.0002773
R1_AT_0h	0.0003505
R1_AT_0h	0.0004672
R1_AT_0h	0.0004884
R1_AT_0h	0.0005074
R1_AT_0h	0.0004956
R1_AT_0h	0.0003962
R1_AT_0h	0.0001883
R1_AT_0h	0.0004015
R1_AT_0h	0.0005176
R1_AT_0h	0.0005172
R1_AT_0h	0.0006021
R1_AT_0h	0.0004873
R1_AT_0h	0.0004271
R1_AT_0h	0.0004639
R1_AT_0h	0.0008871
R1_AT_0h	0.0007979
R1_AT_0h	0.0005627
R1_AT_0h	0.0006037
R1_AT_0h	0.000848
R1_AT_0h	0.0008154
R1_AT_0h	0.000797
R1_AT_0h	0.0008992
R1_AT_0h	0.0004854
R1_AT_0h	0.0005317
R1_AT_0h	0.0007936
R1_AT_0h	0.0009656
R1_AT_0h	0.0007402
R1_AT_0h	0.0005232
R1_AT_0h	0.0005818
R1_AT_0h	0.0007444
R1_AT_0h	0.0006137
R1_AT_0h	0.0007174
R1_AT_0h	0.0007336
R1_AT_0h	0.0007888
R1_AT_0h	0.0007172
R1_AT_0h	0.0007661
R1_AT_0h	0.0007081
R1_AT_0h	0.0007057
R1_AT_0h	0.0008085
R1_AT_0h	0.0005064
R1_AT_0h	0.0006278
R1_AT_0h	0.000214
R1_AT_0h	0.0002826
R1_AT_0h	0.0003974
R1_AT_0h	0.0004089
R1_AT_0h	0.0008279
R1_AT_0h	0.0009037
R1_AT_0h	0.0005545
R1_AT_0h	0.0006159
R1_AT_0h	0.0007425
R1_AT_0h	0.0005147
R1_AT_0h	0.0005487
R1_AT_0h	0.0007048
R1_AT_0h	0.0007434
R1_AT_0h	0.0006604
R1_AT_0h	0.0004026
R1_AT_0h	0.0004614
R1_AT_0h	0.0004727
R1_AT_0h	0.000716
R1_AT_0h	0.0004027
R1_AT_0h	0.0003224
R2_AT_0h	0.0003
R2_AT_0h	0.0005
R2_AT_0h	0.0005
R2_AT_0h	0.0006
R2_AT_0h	0.0004
R2_AT_0h	0.0005
R2_AT_0h	0.0005
R2_AT_0h	0.0009
R2_AT_0h	0.0008
R2_AT_0h	0.0008
R2_AT_0h	0.0004
R2_AT_0h	0.0005
R2_AT_0h	0.0009
R2_AT_0h	0.0009
R2_AT_0h	0.0007
R2_AT_0h	0.0003
R2_AT_0h	0.0008
R2_AT_0h	0.0007
R2_AT_0h	0.0007
R2_AT_0h	0.0009
R2_AT_0h	0.0004
R2_AT_0h	0.0008
R2_AT_0h	0.0009
R2_AT_0h	0.0007
R2_AT_0h	0.0006
R2_AT_0h	0.0005
R2_AT_0h	0.0007
R2_AT_0h	0.0004
R2_AT_0h	0.0005
R2_AT_0h	0.0006
R2_AT_0h	0.0006
R2_AT_0h	0.0006
R2_AT_0h	0.0005
R2_AT_0h	0.0006
R2_AT_0h	0.0006
R2_AT_0h	0.0005
R2_AT_0h	0.0004
R2_AT_0h	0.0005
R2_AT_0h	0.0005
R2_AT_0h	0.0005
R2_AT_0h	0.0005
R2_AT_0h	0.0004
R2_AT_0h	0.0006
R2_AT_0h	0.0005
R2_AT_0h	0.0006
R2_AT_0h	0.0007
R2_AT_0h	0.0003
R2_AT_0h	0.0004
R2_AT_0h	0.0004
R2_AT_0h	0.0004
R2_AT_0h	0.0005
R2_AT_0h	0.0006
R2_AT_0h	0.0008
R2_AT_0h	0.0008
R2_AT_0h	0.0004
R2_AT_0h	0.0005
R2_AT_0h	0.0005
R2_AT_0h	0.0004
R2_AT_0h	0.0007
R2_AT_0h	0.0006
R2_AT_0h	0.0007
R2_AT_0h	0.0007
R2_AT_0h	0.0006
R2_AT_0h	0.0005
R2_AT_0h	0.0004
R2_AT_0h	0.0005
R2_AT_0h	0.0006
R2_AT_0h	0.0004
R2_AT_0h	0.0004
R2_AT_0h	0.0003
R2_AT_0h	0.0003
R2_AT_0h	0.0005
R2_AT_0h	0.0006
R2_AT_0h	0.002
R2_AT_0h	0.0018
R2_AT_0h	0.0011
R2_AT_0h	0.0014
R2_AT_0h	0.0006
R2_AT_0h	0.0005
R2_AT_0h	0.0008
R2_AT_0h	0.0009
R2_AT_0h	0.0008
R2_AT_0h	0.0008
R2_AT_0h	0.0007
R2_AT_0h	0.0007
R2_AT_0h	0.0007
R2_AT_0h	0.0008
R2_AT_0h	0.0008
R2_AT_0h	0.0007
R2_AT_0h	0.0006
R2_AT_0h	0.0008
R2_AT_0h	0.0008
R2_AT_0h	0.0007
R2_AT_0h	0.0007
R2_AT_0h	0.0007
R2_AT_0h	0.0006
R2_AT_0h	0.0004
R2_AT_0h	0.0006
R2_AT_0h	0.0007
R2_AT_0h	0.0008
R3_AT_0h	0.0007
R3_AT_0h	0.0007
R3_AT_0h	0.0005
R3_AT_0h	0.001
R3_AT_0h	0.0006
R3_AT_0h	0.0008
R3_AT_0h	0.0008
R3_AT_0h	0.0005
R3_AT_0h	0.0007
R3_AT_0h	0.0006
R3_AT_0h	0.0006
R3_AT_0h	0.0006
R3_AT_0h	0.0007
R3_AT_0h	0.0004
R3_AT_0h	0.0011
R3_AT_0h	0.0004
R3_AT_0h	0.0007
R3_AT_0h	0.0007
R3_AT_0h	0.0006
R3_AT_0h	0.0004
R3_AT_0h	0.0006
R3_AT_0h	0.0005
R3_AT_0h	0.0005
R3_AT_0h	0.0007
R3_AT_0h	0.0003
R3_AT_0h	0.0006
R3_AT_0h	0.0006
R3_AT_0h	0.0007
R3_AT_0h	0.0004
R3_AT_0h	0.0012
R3_AT_0h	0.0006
R3_AT_0h	0.0002
R3_AT_0h	0.0006
R3_AT_0h	0.0007
R3_AT_0h	0.0005
R3_AT_0h	0.0007
R3_AT_0h	0.0004
R3_AT_0h	0.0003
R3_AT_0h	0.0003
R3_AT_0h	0.0003
R3_AT_0h	0.0003
R3_AT_0h	0.0003
R3_AT_0h	0.0003
R3_AT_0h	0.0004
R3_AT_0h	0.0004
R3_AT_0h	0.0003
R3_AT_0h	0.0006
R3_AT_0h	0.0008
R3_AT_0h	0.0008
R3_AT_0h	0.0009
R3_AT_0h	0.0008
R3_AT_0h	0.0006
R3_AT_0h	0.0009
R3_AT_0h	0.0008
R3_AT_0h	0.001
R3_AT_0h	0.0009
R3_AT_0h	0.0003
R3_AT_0h	0.0004
R3_AT_0h	0.0006
R3_AT_0h	0.0005
R3_AT_0h	0.0007
R3_AT_0h	0.0006
R3_AT_0h	0.001
R3_AT_0h	0.001
R3_AT_0h	0.0005
R3_AT_0h	0.0007
R3_AT_0h	0.0006
R3_AT_0h	0.0006
R3_AT_0h	0.0005
R3_AT_0h	0.0007
R3_AT_0h	0.0006
R3_AT_0h	0.0007
R3_AT_0h	0.0009
R3_AT_0h	0.0008
R3_AT_0h	0.0006
R3_AT_0h	0.0006
R3_AT_0h	0.0008
R3_AT_0h	0.001
R3_AT_0h	0.001
R3_AT_0h	0.0008
R3_AT_0h	0.0009
R3_AT_0h	0.001
R3_AT_0h	0.001
R3_AT_0h	0.0007
R3_AT_0h	0.001
R3_AT_0h	0.001
R3_AT_0h	0.0006
R3_AT_0h	0.0006
R3_AT_0h	0.0009
R3_AT_0h	0.0007
R3_AT_0h	0.0007
R3_AT_0h	0.0007
R3_AT_0h	0.0009
R3_AT_0h	0.0004
R3_AT_0h	0.0005
R3_AT_0h	0.0006
R3_AT_0h	0.0004
R3_AT_0h	0.0004
R3_AT_0h	0.0003
R3_AT_0h	0.0006
R1_AT_2h	0.0004
R1_AT_2h	0.0003
R1_AT_2h	0.0004
R1_AT_2h	0.0005
R1_AT_2h	0.0007
R1_AT_2h	0.0007
R1_AT_2h	0.0004
R1_AT_2h	0.0006
R1_AT_2h	0.0005
R1_AT_2h	0.0008
R1_AT_2h	0.0005
R1_AT_2h	0.0005
R1_AT_2h	0.0005
R1_AT_2h	0.0009
R1_AT_2h	0.0009
R1_AT_2h	0.0006
R1_AT_2h	0.0006
R1_AT_2h	0.0008
R1_AT_2h	0.0009
R1_AT_2h	0.0005
R1_AT_2h	0.0007
R1_AT_2h	0.0007
R1_AT_2h	0.0006
R1_AT_2h	0.0006
R1_AT_2h	0.0006
R1_AT_2h	0.001
R1_AT_2h	0.0007
R1_AT_2h	0.0007
R1_AT_2h	0.0006
R1_AT_2h	0.0007
R1_AT_2h	0.0004
R1_AT_2h	0.0004
R1_AT_2h	0.0009
R1_AT_2h	0.0009
R1_AT_2h	0.0007
R1_AT_2h	0.0007
R1_AT_2h	0.0005
R1_AT_2h	0.0007
R1_AT_2h	0.0006
R1_AT_2h	0.0005
R1_AT_2h	0.0004
R1_AT_2h	0.0005
R1_AT_2h	0.0005
R1_AT_2h	0.0003
R1_AT_2h	0.0006
R1_AT_2h	0.0006
R1_AT_2h	0.0004
R1_AT_2h	0.0004
R1_AT_2h	0.0004
R1_AT_2h	0.0006
R1_AT_2h	0.0006
R1_AT_2h	0.0005
R1_AT_2h	0.0006
R1_AT_2h	0.0006
R1_AT_2h	0.001
R1_AT_2h	0.0009
R1_AT_2h	0.0006
R1_AT_2h	0.0007
R1_AT_2h	0.0009
R1_AT_2h	0.0007
R1_AT_2h	0.0009
R1_AT_2h	0.0009
R1_AT_2h	0.0006
R1_AT_2h	0.0006
R1_AT_2h	0.001
R1_AT_2h	0.0009
R1_AT_2h	0.0007
R1_AT_2h	0.0006
R1_AT_2h	0.0007
R1_AT_2h	0.0008
R1_AT_2h	0.0006
R1_AT_2h	0.0009
R1_AT_2h	0.0007
R1_AT_2h	0.0009
R1_AT_2h	0.0008
R1_AT_2h	0.0009
R1_AT_2h	0.0008
R1_AT_2h	0.0008
R1_AT_2h	0.0007
R1_AT_2h	0.0007
R1_AT_2h	0.0009
R1_AT_2h	0.001
R1_AT_2h	0.001
R1_AT_2h	0.0006
R1_AT_2h	0.0009
R1_AT_2h	0.0006
R1_AT_2h	0.0005
R1_AT_2h	0.0009
R1_AT_2h	0.0007
R1_AT_2h	0.0005
R1_AT_2h	0.0007
R1_AT_2h	0.0007
R1_AT_2h	0.0008
R1_AT_2h	0.0009
R1_AT_2h	0.0008
R1_AT_2h	0.0009
R1_AT_2h	0.0005
R1_AT_2h	0.0009
R1_AT_2h	0.0007
R1_AT_2h	0.0006
R2_AT_2h	0.0003
R2_AT_2h	0.0004
R2_AT_2h	0.0006
R2_AT_2h	0.0007
R2_AT_2h	0.0006
R2_AT_2h	0.0006
R2_AT_2h	0.0006
R2_AT_2h	0.0006
R2_AT_2h	0.0006
R2_AT_2h	0.0005
R2_AT_2h	0.0006
R2_AT_2h	0.0006
R2_AT_2h	0.0007
R2_AT_2h	0.0007
R2_AT_2h	0.0005
R2_AT_2h	0.0005
R2_AT_2h	0.0008
R2_AT_2h	0.0007
R2_AT_2h	0.0015
R2_AT_2h	0.0007
R2_AT_2h	0.0007
R2_AT_2h	0.0007
R2_AT_2h	0.0008
R2_AT_2h	0.0007
R2_AT_2h	0.0006
R2_AT_2h	0.0009
R2_AT_2h	0.0009
R2_AT_2h	0.0008
R2_AT_2h	0.0008
R2_AT_2h	0.0006
R2_AT_2h	0.0007
R2_AT_2h	0.0007
R2_AT_2h	0.0008
R2_AT_2h	0.0007
R2_AT_2h	0.0007
R2_AT_2h	0.0008
R2_AT_2h	0.0009
R2_AT_2h	0.0008
R2_AT_2h	0.0008
R2_AT_2h	0.0006
R2_AT_2h	0.0008
R2_AT_2h	0.0008
R2_AT_2h	0.0007
R2_AT_2h	0.001
R2_AT_2h	0.0005
R2_AT_2h	0.0007
R2_AT_2h	0.0008
R2_AT_2h	0.0009
R2_AT_2h	0.0008
R2_AT_2h	0.0005
R2_AT_2h	0.0008
R2_AT_2h	0.0007
R2_AT_2h	0.001
R2_AT_2h	0.0005
R2_AT_2h	0.0008
R2_AT_2h	0.0008
R2_AT_2h	0.0009
R2_AT_2h	0.0008
R2_AT_2h	0.0008
R2_AT_2h	0.0007
R2_AT_2h	0.0008
R2_AT_2h	0.0007
R2_AT_2h	0.0008
R2_AT_2h	0.0006
R2_AT_2h	0.0008
R2_AT_2h	0.0008
R2_AT_2h	0.0007
R2_AT_2h	0.0007
R2_AT_2h	0.0008
R2_AT_2h	0.0007
R2_AT_2h	0.0008
R2_AT_2h	0.0008
R2_AT_2h	0.0007
R2_AT_2h	0.0007
R2_AT_2h	0.0009
R2_AT_2h	0.0006
R2_AT_2h	0.0008
R2_AT_2h	0.0006
R2_AT_2h	0.0008
R2_AT_2h	0.0006
R2_AT_2h	0.0008
R2_AT_2h	0.0007
R2_AT_2h	0.0009
R2_AT_2h	0.0006
R2_AT_2h	0.0006
R2_AT_2h	0.0008
R2_AT_2h	0.0007
R2_AT_2h	0.0006
R2_AT_2h	0.0007
R2_AT_2h	0.0007
R2_AT_2h	0.0006
R2_AT_2h	0.0008
R2_AT_2h	0.0008
R2_AT_2h	0.0007
R2_AT_2h	0.0007
R2_AT_2h	0.0007
R2_AT_2h	0.0008
R2_AT_2h	0.0006
R2_AT_2h	0.0007
R2_AT_2h	0.0008
R3_AT_2h	0.0004
R3_AT_2h	0.0003
R3_AT_2h	0.0002
R3_AT_2h	0.0006
R3_AT_2h	0.0005
R3_AT_2h	0.0005
R3_AT_2h	0.0005
R3_AT_2h	0.0007
R3_AT_2h	0.0006
R3_AT_2h	0.0004
R3_AT_2h	0.0007
R3_AT_2h	0.0003
R3_AT_2h	0.0002
R3_AT_2h	0.0003
R3_AT_2h	0.0003
R3_AT_2h	0.0005
R3_AT_2h	0.0001
R3_AT_2h	0.001
R3_AT_2h	0.0006
R3_AT_2h	0.0005
R3_AT_2h	0.0006
R3_AT_2h	0.0004
R3_AT_2h	0.0005
R3_AT_2h	0.0003
R3_AT_2h	0.0008
R3_AT_2h	0.0007
R3_AT_2h	0.0003
R3_AT_2h	0.0006
R3_AT_2h	0.0007
R3_AT_2h	0.0003
R3_AT_2h	0.0004
R3_AT_2h	0.0002
R3_AT_2h	0.0006
R3_AT_2h	0.0009
R3_AT_2h	0.0002
R3_AT_2h	0.0006
R3_AT_2h	0.0006
R3_AT_2h	0.0004
R3_AT_2h	0.0006
R3_AT_2h	0.0004
R3_AT_2h	0.0007
R3_AT_2h	0.0002
R3_AT_2h	0.0007
R3_AT_2h	0.0003
R3_AT_2h	0.0003
R3_AT_2h	0.0007
R3_AT_2h	0.0005
R3_AT_2h	0.0004
R3_AT_2h	0.0005
R3_AT_2h	0.0004
R3_AT_2h	0.0005
R3_AT_2h	0.0006
R3_AT_2h	0.0006
R3_AT_2h	0.0007
R3_AT_2h	0.0009
R3_AT_2h	0.0006
R3_AT_2h	0.001
R3_AT_2h	0.0007
R3_AT_2h	0.0004
R3_AT_2h	0.0005
R3_AT_2h	0.0007
R3_AT_2h	0.0005
R3_AT_2h	0.0005
R3_AT_2h	0.0007
R3_AT_2h	0.001
R3_AT_2h	0.0008
R3_AT_2h	0.0004
R3_AT_2h	0.0007
R3_AT_2h	0.0005
R3_AT_2h	0.0005
R3_AT_2h	0.0003
R3_AT_2h	0.0006
R3_AT_2h	0.0007
R3_AT_2h	0.0003
R3_AT_2h	0.0005
R3_AT_2h	0.0008
R3_AT_2h	0.0007
R3_AT_2h	0.0005
R3_AT_2h	0.0004
R3_AT_2h	0.0006
R3_AT_2h	0.001
R3_AT_2h	0.0007
R3_AT_2h	0.0006
R3_AT_2h	0.0008
R3_AT_2h	0.0004
R3_AT_2h	0.0003
R3_AT_2h	0.0007
R3_AT_2h	0.0009
R3_AT_2h	0.0004
R3_AT_2h	0.0005
R3_AT_2h	0.0004
R3_AT_2h	0.0006
R3_AT_2h	0.0005
R3_AT_2h	0.0008
R3_AT_2h	0.0008
R3_AT_2h	0.0005
R3_AT_2h	0.0005
R3_AT_2h	0.0004
R3_AT_2h	0.0006
R3_AT_2h	0.0007
R1_scr_0h	0.0004
R1_scr_0h	0.0003
R1_scr_0h	0.0006
R1_scr_0h	0.0004
R1_scr_0h	0.0004
R1_scr_0h	0.0001
R1_scr_0h	0.0005
R1_scr_0h	0.0007
R1_scr_0h	0.0008
R1_scr_0h	0.0009
R1_scr_0h	0.0004
R1_scr_0h	0.0008
R1_scr_0h	0.0008
R1_scr_0h	0.0007
R1_scr_0h	0.0004
R1_scr_0h	0.0006
R1_scr_0h	0.0004
R1_scr_0h	0.0004
R1_scr_0h	0.0007
R1_scr_0h	0.0006
R1_scr_0h	0.0007
R1_scr_0h	0.0009
R1_scr_0h	0.0007
R1_scr_0h	0.0006
R1_scr_0h	0.0011
R1_scr_0h	0.001
R1_scr_0h	0.0006
R1_scr_0h	0.0011
R1_scr_0h	0.0006
R1_scr_0h	0.0007
R1_scr_0h	0.0006
R1_scr_0h	0.0007
R1_scr_0h	0.0002
R1_scr_0h	0.0008
R1_scr_0h	0.0004
R1_scr_0h	0.0005
R1_scr_0h	0.0009
R1_scr_0h	0.0007
R1_scr_0h	0.0007
R1_scr_0h	0.0006
R1_scr_0h	0.0009
R1_scr_0h	0.0006
R1_scr_0h	0.0008
R1_scr_0h	0.0006
R1_scr_0h	0.001
R1_scr_0h	0.0008
R1_scr_0h	0.001
R1_scr_0h	0.0009
R1_scr_0h	0.0008
R1_scr_0h	0.0013
R1_scr_0h	0.0011
R1_scr_0h	0.0007
R1_scr_0h	0.001
R1_scr_0h	0.0008
R1_scr_0h	0.0009
R1_scr_0h	0.0004
R1_scr_0h	0.0009
R1_scr_0h	0.001
R1_scr_0h	0.0007
R1_scr_0h	0.0007
R1_scr_0h	0.001
R1_scr_0h	0.0009
R1_scr_0h	0.0005
R1_scr_0h	0.0009
R1_scr_0h	0.0009
R1_scr_0h	0.0005
R1_scr_0h	0.0007
R1_scr_0h	0.001
R1_scr_0h	0.0005
R1_scr_0h	0.0008
R1_scr_0h	0.0008
R1_scr_0h	0.0009
R1_scr_0h	0.0006
R1_scr_0h	0.0007
R1_scr_0h	0.0008
R1_scr_0h	0.0007
R1_scr_0h	0.0009
R1_scr_0h	0.0008
R1_scr_0h	0.0008
R1_scr_0h	0.0007
R1_scr_0h	0.0007
R1_scr_0h	0.0003
R1_scr_0h	0.0005
R1_scr_0h	0.0007
R1_scr_0h	0.0005
R1_scr_0h	0.0005
R1_scr_0h	0.0009
R1_scr_0h	0.0005
R1_scr_0h	0.0008
R1_scr_0h	0.0005
R1_scr_0h	0.0004
R1_scr_0h	0.0007
R1_scr_0h	0.0002
R1_scr_0h	0.0008
R1_scr_0h	0.0007
R1_scr_0h	0.0006
R1_scr_0h	0.0006
R1_scr_0h	0.0004
R1_scr_0h	0.0007
R1_scr_0h	0.0008
R2_scr_0h	0.0001
R2_scr_0h	0.0001
R2_scr_0h	0.0003
R2_scr_0h	0.0004
R2_scr_0h	0.0002
R2_scr_0h	0.0003
R2_scr_0h	0.0004
R2_scr_0h	0.0002
R2_scr_0h	0.0005
R2_scr_0h	0.0001
R2_scr_0h	0.0006
R2_scr_0h	0.0004
R2_scr_0h	0.0002
R2_scr_0h	0.0005
R2_scr_0h	0.0005
R2_scr_0h	0.0007
R2_scr_0h	0.0003
R2_scr_0h	0.0004
R2_scr_0h	0.0006
R2_scr_0h	0.0006
R2_scr_0h	0.0008
R2_scr_0h	0.0003
R2_scr_0h	0.0007
R2_scr_0h	0.0005
R2_scr_0h	0.0007
R2_scr_0h	0.0006
R2_scr_0h	0.0006
R2_scr_0h	0.0007
R2_scr_0h	0.0007
R2_scr_0h	0.0006
R2_scr_0h	0.0005
R2_scr_0h	0.0005
R2_scr_0h	0.0009
R2_scr_0h	0.0009
R2_scr_0h	0.0006
R2_scr_0h	0.0008
R2_scr_0h	0.0006
R2_scr_0h	0.0007
R2_scr_0h	0.0009
R2_scr_0h	0.0009
R2_scr_0h	0.0009
R2_scr_0h	0.0008
R2_scr_0h	0.0008
R2_scr_0h	0.0007
R2_scr_0h	0.0008
R2_scr_0h	0.0008
R2_scr_0h	0.0009
R2_scr_0h	0.0008
R2_scr_0h	0.0002
R2_scr_0h	0.0006
R2_scr_0h	0.0008
R2_scr_0h	0.0007
R2_scr_0h	0.0009
R2_scr_0h	0.0007
R2_scr_0h	0.0014
R2_scr_0h	0.0008
R2_scr_0h	0.0005
R2_scr_0h	0.0008
R2_scr_0h	0.0007
R2_scr_0h	0.0003
R2_scr_0h	0.0008
R2_scr_0h	0.0007
R2_scr_0h	0.0007
R2_scr_0h	0.0005
R2_scr_0h	0.0009
R2_scr_0h	0.0007
R2_scr_0h	0.0007
R2_scr_0h	0.0008
R2_scr_0h	0.0008
R2_scr_0h	0.0009
R2_scr_0h	0.0006
R2_scr_0h	0.0006
R2_scr_0h	0.0006
R2_scr_0h	0.0008
R2_scr_0h	0.0007
R2_scr_0h	0.0007
R2_scr_0h	0.0008
R2_scr_0h	0.0006
R2_scr_0h	0.0007
R2_scr_0h	0.0006
R2_scr_0h	0.0007
R2_scr_0h	0.0006
R2_scr_0h	0.0007
R2_scr_0h	0.0007
R2_scr_0h	0.0008
R2_scr_0h	0.0007
R2_scr_0h	0.0003
R2_scr_0h	0.0006
R2_scr_0h	0.0006
R2_scr_0h	0.0006
R2_scr_0h	0.0003
R2_scr_0h	0.0006
R2_scr_0h	0.0007
R2_scr_0h	0.0004
R2_scr_0h	0.0006
R2_scr_0h	0.0008
R2_scr_0h	0.0005
R2_scr_0h	0.0005
R2_scr_0h	0.0007
R2_scr_0h	0.0005
R3_scr_0h	0.0003769
R3_scr_0h	0.0002498
R3_scr_0h	0.0003086
R3_scr_0h	0.0003025
R3_scr_0h	0.0002604
R3_scr_0h	0.0004389
R3_scr_0h	0.0004527
R3_scr_0h	0.0002299
R3_scr_0h	0.0003244
R3_scr_0h	0.0002804
R3_scr_0h	0.0002547
R3_scr_0h	0.0003882
R3_scr_0h	0.0004811
R3_scr_0h	0.0004026
R3_scr_0h	0.0004714
R3_scr_0h	0.0002754
R3_scr_0h	0.0001125
R3_scr_0h	0.0004606
R3_scr_0h	0.0005114
R3_scr_0h	0.0004427
R3_scr_0h	0.000318
R3_scr_0h	0.0004288
R3_scr_0h	0.0005512
R3_scr_0h	0.0003874
R3_scr_0h	0.0003966
R3_scr_0h	0.0005656
R3_scr_0h	0.0004879
R3_scr_0h	0.0003241
R3_scr_0h	0.0004867
R3_scr_0h	0.0005564
R3_scr_0h	0.0005408
R3_scr_0h	0.000175
R3_scr_0h	0.0006386
R3_scr_0h	0.0006218
R3_scr_0h	0.0004197
R3_scr_0h	0.0005379
R3_scr_0h	0.0005793
R3_scr_0h	0.0003981
R3_scr_0h	0.0006106
R3_scr_0h	0.0006455
R3_scr_0h	0.0004872
R3_scr_0h	0.0004
R3_scr_0h	0.0006353
R3_scr_0h	0.0005192
R3_scr_0h	0.0007127
R3_scr_0h	0.0003471
R3_scr_0h	0.0007015
R3_scr_0h	0.0001876
R3_scr_0h	0.0008743
R3_scr_0h	0.0007488
R3_scr_0h	0.0007754
R3_scr_0h	0.000741
R3_scr_0h	0.0004797
R3_scr_0h	0.0007614
R3_scr_0h	0.000601
R3_scr_0h	0.0006884
R3_scr_0h	0.0007155
R3_scr_0h	0.0007659
R3_scr_0h	0.0006558
R3_scr_0h	0.0007377
R3_scr_0h	0.0004857
R3_scr_0h	0.0003811
R3_scr_0h	0.0006741
R3_scr_0h	0.0006986
R3_scr_0h	0.000417
R3_scr_0h	0.0004919
R3_scr_0h	0.0009226
R3_scr_0h	0.0005813
R3_scr_0h	0.0007236
R3_scr_0h	0.0006427
R3_scr_0h	0.0004741
R3_scr_0h	0.0005577
R3_scr_0h	0.0002758
R3_scr_0h	0.0008307
R3_scr_0h	0.0007845
R3_scr_0h	0.0005747
R3_scr_0h	0.0004016
R3_scr_0h	0.0006915
R3_scr_0h	0.0009819
R3_scr_0h	0.0007965
R3_scr_0h	0.0007068
R3_scr_0h	0.0006785
R3_scr_0h	0.0006524
R3_scr_0h	0.0005026
R3_scr_0h	0.0007163
R3_scr_0h	0.0006717
R3_scr_0h	0.000691
R3_scr_0h	0.0006668
R3_scr_0h	0.0003691
R3_scr_0h	0.0006818
R3_scr_0h	0.0006303
R3_scr_0h	0.0005076
R3_scr_0h	0.0007481
R3_scr_0h	0.0007664
R3_scr_0h	0.0005649
R3_scr_0h	0.0006578
R3_scr_0h	0.0007447
R3_scr_0h	0.0006835
R3_scr_0h	0.0002591
R3_scr_0h	0.0004364
R1_scr_2h	0.0004
R1_scr_2h	0.0002
R1_scr_2h	0.0001
R1_scr_2h	0.0004
R1_scr_2h	0.0004
R1_scr_2h	0.0002
R1_scr_2h	0.0001
R1_scr_2h	0.0002
R1_scr_2h	0.0002
R1_scr_2h	0.0003
R1_scr_2h	0.0005
R1_scr_2h	0.0009
R1_scr_2h	0.0003
R1_scr_2h	0.0002
R1_scr_2h	0.0002
R1_scr_2h	0.0004
R1_scr_2h	0.0004
R1_scr_2h	0.0003
R1_scr_2h	0.0004
R1_scr_2h	0.0002
R1_scr_2h	0.0001
R1_scr_2h	0.0001
R1_scr_2h	0.0005
R1_scr_2h	0.0006
R1_scr_2h	0.0005
R1_scr_2h	0.0006
R1_scr_2h	0.0006
R1_scr_2h	0.0006
R1_scr_2h	0.0003
R1_scr_2h	0.0004
R1_scr_2h	0.0005
R1_scr_2h	0.0004
R1_scr_2h	0.0005
R1_scr_2h	0.0006
R1_scr_2h	0.0003
R1_scr_2h	0.0005
R1_scr_2h	0.0004
R1_scr_2h	0.0003
R1_scr_2h	0.0004
R1_scr_2h	0.0003
R1_scr_2h	0.0003
R1_scr_2h	0.0006
R1_scr_2h	0.0006
R1_scr_2h	0.0002
R1_scr_2h	0.0001
R1_scr_2h	0.0004
R1_scr_2h	0.0006
R1_scr_2h	0.0007
R1_scr_2h	0.0006
R1_scr_2h	0.0007
R1_scr_2h	0.0007
R1_scr_2h	0.0008
R1_scr_2h	0.0007
R1_scr_2h	0.0003
R1_scr_2h	0.0001
R1_scr_2h	0.0004
R1_scr_2h	0.0007
R1_scr_2h	0.0006
R1_scr_2h	0.0006
R1_scr_2h	0.0003
R1_scr_2h	0.0001
R1_scr_2h	0.0007
R1_scr_2h	0.0003
R1_scr_2h	0.0004
R1_scr_2h	0.0003
R1_scr_2h	0.0005
R1_scr_2h	0.0008
R1_scr_2h	0.0005
R1_scr_2h	0.0007
R1_scr_2h	0.0005
R1_scr_2h	0.0007
R1_scr_2h	0.0002
R1_scr_2h	0.0005
R1_scr_2h	0.0004
R1_scr_2h	0.0002
R1_scr_2h	0.0002
R1_scr_2h	0.0007
R1_scr_2h	0.0008
R1_scr_2h	0.0006
R1_scr_2h	0.0006
R1_scr_2h	0.0007
R1_scr_2h	0.0009
R1_scr_2h	0.0004
R1_scr_2h	0.0007
R1_scr_2h	0.0009
R1_scr_2h	0.0002
R1_scr_2h	0.0004
R1_scr_2h	0.0007
R1_scr_2h	0.0008
R1_scr_2h	0.0008
R1_scr_2h	0.0009
R1_scr_2h	0.0008
R1_scr_2h	0.0006
R1_scr_2h	0.0007
R1_scr_2h	0.0005
R1_scr_2h	0.0007
R1_scr_2h	0.0007
R1_scr_2h	0.0007
R1_scr_2h	0.0003
R1_scr_2h	0.0009
R2_scr_2h	0.0001
R2_scr_2h	0.0002
R2_scr_2h	0.0004
R2_scr_2h	0.0003
R2_scr_2h	0.0005
R2_scr_2h	0.0001
R2_scr_2h	0.0005
R2_scr_2h	0.0002
R2_scr_2h	0.0001
R2_scr_2h	0.0005
R2_scr_2h	0.0003
R2_scr_2h	0.0002
R2_scr_2h	0.0004
R2_scr_2h	0.0004
R2_scr_2h	0.0006
R2_scr_2h	0.0004
R2_scr_2h	0.0002
R2_scr_2h	0.0002
R2_scr_2h	0.0001
R2_scr_2h	0.0006
R2_scr_2h	0.0004
R2_scr_2h	0.0006
R2_scr_2h	0.0003
R2_scr_2h	0.0008
R2_scr_2h	0.0003
R2_scr_2h	0.0004
R2_scr_2h	0.0002
R2_scr_2h	0.0006
R2_scr_2h	0.0005
R2_scr_2h	0.0004
R2_scr_2h	0.0007
R2_scr_2h	0.0004
R2_scr_2h	0.0002
R2_scr_2h	0.0003
R2_scr_2h	0.0007
R2_scr_2h	0.0005
R2_scr_2h	0.0006
R2_scr_2h	0.0006
R2_scr_2h	0.0004
R2_scr_2h	0.0007
R2_scr_2h	0.0002
R2_scr_2h	0.0005
R2_scr_2h	0.0008
R2_scr_2h	0.0007
R2_scr_2h	0.0005
R2_scr_2h	0.0007
R2_scr_2h	0.0007
R2_scr_2h	0.0004
R2_scr_2h	0.0007
R2_scr_2h	0.0006
R2_scr_2h	0.0004
R2_scr_2h	0.0007
R2_scr_2h	0.0008
R2_scr_2h	0.0006
R2_scr_2h	0.0004
R2_scr_2h	0.0003
R2_scr_2h	0.0007
R2_scr_2h	0.0001
R2_scr_2h	0.0008
R2_scr_2h	0.0007
R2_scr_2h	0.0007
R2_scr_2h	0.0005
R2_scr_2h	0.0008
R2_scr_2h	0.0004
R2_scr_2h	0.0008
R2_scr_2h	0.0008
R2_scr_2h	0.0008
R2_scr_2h	0.0008
R2_scr_2h	0.0003
R2_scr_2h	0.0008
R2_scr_2h	0.0007
R2_scr_2h	0.0009
R2_scr_2h	0.0008
R2_scr_2h	0.0009
R2_scr_2h	0.0003
R2_scr_2h	0.0011
R2_scr_2h	0.0008
R2_scr_2h	0.0009
R2_scr_2h	0.0009
R2_scr_2h	0.0009
R2_scr_2h	0.0006
R2_scr_2h	0.0009
R2_scr_2h	0.0007
R2_scr_2h	0.0007
R2_scr_2h	0.001
R2_scr_2h	0.0011
R2_scr_2h	0.001
R2_scr_2h	0.0006
R2_scr_2h	0.0006
R2_scr_2h	0.001
R2_scr_2h	0.0005
R2_scr_2h	0.0007
R2_scr_2h	0.0002
R2_scr_2h	0.0009
R2_scr_2h	0.0006
R2_scr_2h	0.0006
R2_scr_2h	0.0006
R2_scr_2h	0.0004
R2_scr_2h	0.001
R2_scr_2h	0.0007
R3_scr_2h	0.0003
R3_scr_2h	0
R3_scr_2h	0.0004
R3_scr_2h	0.0004
R3_scr_2h	0.0001
R3_scr_2h	0.0005
R3_scr_2h	0.0001
R3_scr_2h	0.0004
R3_scr_2h	0.0002
R3_scr_2h	0.0004
R3_scr_2h	0
R3_scr_2h	0.0004
R3_scr_2h	0.0004
R3_scr_2h	0.0004
R3_scr_2h	0.0004
R3_scr_2h	0.0002
R3_scr_2h	0.0001
R3_scr_2h	0.0004
R3_scr_2h	0.0004
R3_scr_2h	0.0004
R3_scr_2h	0.0005
R3_scr_2h	0.0005
R3_scr_2h	0.0002
R3_scr_2h	0.0005
R3_scr_2h	0.0002
R3_scr_2h	0.0005
R3_scr_2h	0.0005
R3_scr_2h	0.0001
R3_scr_2h	0.0006
R3_scr_2h	0.0005
R3_scr_2h	0.0005
R3_scr_2h	0.0005
R3_scr_2h	0.0005
R3_scr_2h	0.0005
R3_scr_2h	0.0002
R3_scr_2h	0.0006
R3_scr_2h	0.0001
R3_scr_2h	0.0004
R3_scr_2h	0.0001
R3_scr_2h	0.0003
R3_scr_2h	0.0006
R3_scr_2h	0.0005
R3_scr_2h	0.0003
R3_scr_2h	0.0006
R3_scr_2h	0.0004
R3_scr_2h	0.0004
R3_scr_2h	0.0003
R3_scr_2h	0.0006
R3_scr_2h	0.0005
R3_scr_2h	0.0005
R3_scr_2h	0.0001
R3_scr_2h	0.0001
R3_scr_2h	0.0005
R3_scr_2h	0.0006
R3_scr_2h	0.0006
R3_scr_2h	0.0005
R3_scr_2h	0.0002
R3_scr_2h	0.0003
R3_scr_2h	0.0005
R3_scr_2h	0.0006
R3_scr_2h	0.0006
R3_scr_2h	0.0005
R3_scr_2h	0.0006
R3_scr_2h	0.0006
R3_scr_2h	0.0005
R3_scr_2h	0.0005
R3_scr_2h	0.0004
R3_scr_2h	0.0004
R3_scr_2h	0.0005
R3_scr_2h	0.0008
R3_scr_2h	0.0006
R3_scr_2h	0.0004
R3_scr_2h	0.0003
R3_scr_2h	0.0005
R3_scr_2h	0.0002
R3_scr_2h	0.0006
R3_scr_2h	0.0003
R3_scr_2h	0.0006
R3_scr_2h	0.0002
R3_scr_2h	0.0008
R3_scr_2h	0.0007
R3_scr_2h	0.0004
R3_scr_2h	0.0005
R3_scr_2h	0.0004
R3_scr_2h	0.0007
R3_scr_2h	0.0003
R3_scr_2h	0.0007
R3_scr_2h	0.0003
R3_scr_2h	0.0006
R3_scr_2h	0.0007
R3_scr_2h	0.0002
R3_scr_2h	0.0005
R3_scr_2h	0.0007
R3_scr_2h	0.0009
R3_scr_2h	0.0005
R3_scr_2h	0.0007
R3_scr_2h	0.0007
R3_scr_2h	0.0006
R3_scr_2h	0.0005
R3_scr_2h	0.0008

## Sheet: Figure 4
Fig. 4C				Fig. 4D
condition	fluorescence intensity			at cada1 proomoter
R1_WT_0h	0.0001961			wild type			cada2 R68A			cada2 R114A
R1_WT_0h	0.000239			mean cada2 fold enrichment	std dev	number of replicates	mean cada2 fold enrichment	std dev	number of replicates	mean cada2 fold enrichment	std dev	number of replicates
R1_WT_0h	0.0003237			2.89421	0.220008	3	1.09809	0.0826831	3	1.22908	0.0836875	3
R1_WT_0h	0.0002896
R1_WT_0h	0.0004311			at cada3 proomoter
R1_WT_0h	0.0003678			wild type			cada2 R68A			cada2 R114A
R1_WT_0h	0.0004525			mean cada2 fold enrichment	std dev	number of replicates	mean cada2 fold enrichment	std dev	number of replicates	mean cada2 fold enrichment	std dev	number of replicates
R1_WT_0h	0.0002448			1.99268	0.341955	3	1.03933	0.0770012	3	1.24325	0.0079322	3
R1_WT_0h	0.0004377
R1_WT_0h	0.0004271
R1_WT_0h	0.0004973
R1_WT_0h	0.000393
R1_WT_0h	0.0004741
R1_WT_0h	0.0003049
R1_WT_0h	0.0004358
R1_WT_0h	0.0005823
R1_WT_0h	0.0005347
R1_WT_0h	0.000131
R1_WT_0h	0.0005895
R1_WT_0h	0.0004711
R1_WT_0h	0.0005749
R1_WT_0h	0.0006821
R1_WT_0h	0.0002482
R1_WT_0h	0.0006333
R1_WT_0h	0.0003618
R1_WT_0h	0.0006285
R1_WT_0h	0.0006221
R1_WT_0h	0.0006557
R1_WT_0h	0.0002991
R1_WT_0h	0.0002404
R1_WT_0h	0.0006533
R1_WT_0h	0.0006514
R1_WT_0h	0.0006033
R1_WT_0h	0.0001724
R1_WT_0h	0.0004528
R1_WT_0h	0.0007729
R1_WT_0h	0.0003722
R1_WT_0h	0.0007435
R1_WT_0h	0.0008447
R1_WT_0h	0.0002917
R1_WT_0h	0.0004421
R1_WT_0h	0.0004826
R1_WT_0h	0.0005662
R1_WT_0h	0.0002489
R1_WT_0h	0.0004931
R1_WT_0h	0.0002797
R1_WT_0h	0.0003605
R1_WT_0h	0.0006035
R1_WT_0h	0.0004784
R1_WT_0h	0.0006617
R1_WT_0h	0.0007928
R1_WT_0h	0.0006807
R1_WT_0h	0.0003761
R1_WT_0h	0.0007118
R1_WT_0h	0.0003352
R1_WT_0h	0.0001791
R1_WT_0h	0.0005681
R1_WT_0h	0.0004705
R1_WT_0h	0.0005108
R1_WT_0h	0.0004876
R1_WT_0h	0.00048
R1_WT_0h	0.0004698
R1_WT_0h	0.0005142
R1_WT_0h	0.0004306
R1_WT_0h	0.000445
R1_WT_0h	0.0005584
R1_WT_0h	0.0004337
R1_WT_0h	0.0003243
R1_WT_0h	0.0002143
R1_WT_0h	7.04e-05
R1_WT_0h	0.0004281
R1_WT_0h	0.0004602
R1_WT_0h	0.000179
R1_WT_0h	0.0003985
R1_WT_0h	0.0003115
R1_WT_0h	0.0003785
R1_WT_0h	0.0002887
R1_WT_0h	0.0003717
R1_WT_0h	0.0003275
R1_WT_0h	0.000381
R1_WT_0h	0.0002459
R1_WT_0h	0.0003199
R1_WT_0h	0.0003073
R1_WT_0h	0.000411
R1_WT_0h	0.0005046
R1_WT_0h	0.0004231
R1_WT_0h	0.0003543
R1_WT_0h	0.0005565
R1_WT_0h	0.0004866
R1_WT_0h	0.0004207
R1_WT_0h	0.0005991
R1_WT_0h	0.0004753
R1_WT_0h	0.0004855
R1_WT_0h	0.0004882
R1_WT_0h	0.0006164
R1_WT_0h	0.0007448
R1_WT_0h	0.000598
R1_WT_0h	0.0005731
R1_WT_0h	0.0005879
R1_WT_0h	0.0007068
R2_WT_0h	0.0002646
R2_WT_0h	2.17e-05
R2_WT_0h	0.0004028
R2_WT_0h	0.0003528
R2_WT_0h	2.74e-05
R2_WT_0h	0.000276
R2_WT_0h	0.0003071
R2_WT_0h	0.000424
R2_WT_0h	0.0001415
R2_WT_0h	4.05e-05
R2_WT_0h	0.0003856
R2_WT_0h	0.000506
R2_WT_0h	0.0004059
R2_WT_0h	0.0005848
R2_WT_0h	0.0005623
R2_WT_0h	0.0004912
R2_WT_0h	0.0004457
R2_WT_0h	0.0005081
R2_WT_0h	6.24e-05
R2_WT_0h	0.0005682
R2_WT_0h	0.0001188
R2_WT_0h	0.0004108
R2_WT_0h	0.000314
R2_WT_0h	0.0003903
R2_WT_0h	0.0004311
R2_WT_0h	0.0005369
R2_WT_0h	0.0005205
R2_WT_0h	0.0004304
R2_WT_0h	0.0004335
R2_WT_0h	0.0005862
R2_WT_0h	0.0002193
R2_WT_0h	0.0003604
R2_WT_0h	0.0002773
R2_WT_0h	0.0005133
R2_WT_0h	0.0001774
R2_WT_0h	0.0006284
R2_WT_0h	0.000936
R2_WT_0h	0.0004572
R2_WT_0h	0.0004037
R2_WT_0h	0.0001047
R2_WT_0h	0.0003485
R2_WT_0h	0.0005721
R2_WT_0h	0.0003749
R2_WT_0h	0.0004693
R2_WT_0h	0.0005633
R2_WT_0h	0.0004434
R2_WT_0h	0.0005295
R2_WT_0h	7.29e-05
R2_WT_0h	0.0006643
R2_WT_0h	0.0004873
R2_WT_0h	0.0006012
R2_WT_0h	0.0001357
R2_WT_0h	0.0005316
R2_WT_0h	0.0004728
R2_WT_0h	0.0005064
R2_WT_0h	0.0006749
R2_WT_0h	0.0002754
R2_WT_0h	0.0006142
R2_WT_0h	0.0006756
R2_WT_0h	0.0008028
R2_WT_0h	0.0003682
R2_WT_0h	0.0001097
R2_WT_0h	0.0006178
R2_WT_0h	0.0005192
R2_WT_0h	0.0004903
R2_WT_0h	0.0004567
R2_WT_0h	0.0005139
R2_WT_0h	0.0001036
R2_WT_0h	0.0006359
R2_WT_0h	0.0004682
R2_WT_0h	0.0005587
R2_WT_0h	0.0004832
R2_WT_0h	0.0003711
R2_WT_0h	0.0007561
R2_WT_0h	0.0003315
R2_WT_0h	0.0004756
R2_WT_0h	0.0001479
R2_WT_0h	0.000111
R2_WT_0h	0.0004158
R2_WT_0h	0.0001034
R2_WT_0h	0.0005734
R2_WT_0h	0.0004418
R2_WT_0h	0.0004866
R2_WT_0h	0.0001421
R2_WT_0h	0.0003298
R2_WT_0h	0.0004229
R2_WT_0h	0.0004979
R2_WT_0h	0.0005724
R2_WT_0h	0.0001926
R2_WT_0h	0.0004791
R2_WT_0h	0.0005078
R2_WT_0h	0.000487
R2_WT_0h	0.0003418
R2_WT_0h	0.0004518
R2_WT_0h	0.0005366
R2_WT_0h	0.0002717
R2_WT_0h	0.0002203
R2_WT_0h	0.0001431
R2_WT_0h	0.0007221
R2_WT_0h	0.0005413
R3_WT_0h	0.0004
R3_WT_0h	0.0004
R3_WT_0h	0.0005
R3_WT_0h	0.0007
R3_WT_0h	0.0011
R3_WT_0h	0.0004
R3_WT_0h	0.0007
R3_WT_0h	0.0005
R3_WT_0h	0.0005
R3_WT_0h	0.0005
R3_WT_0h	0.0006
R3_WT_0h	0.0008
R3_WT_0h	0.0006
R3_WT_0h	0.0002
R3_WT_0h	0.0006
R3_WT_0h	0.0005
R3_WT_0h	0.0003
R3_WT_0h	0.0003
R3_WT_0h	0.0003
R3_WT_0h	0.0005
R3_WT_0h	0.0005
R3_WT_0h	0.0004
R3_WT_0h	0.0004
R3_WT_0h	0.0005
R3_WT_0h	0.0004
R3_WT_0h	0.0006
R3_WT_0h	0.0005
R3_WT_0h	0.0007
R3_WT_0h	0.0006
R3_WT_0h	0.0005
R3_WT_0h	0.0005
R3_WT_0h	0.0003
R3_WT_0h	0.0003
R3_WT_0h	0.0009
R3_WT_0h	0.0007
R3_WT_0h	0.0006
R3_WT_0h	0.0006
R3_WT_0h	0.0003
R3_WT_0h	0.0002
R3_WT_0h	0.0002
R3_WT_0h	0.0001
R3_WT_0h	0.0004
R3_WT_0h	0.0005
R3_WT_0h	0.0004
R3_WT_0h	0.0003
R3_WT_0h	0.0004
R3_WT_0h	0.0004
R3_WT_0h	0.0004
R3_WT_0h	0.0006
R3_WT_0h	0.0007
R3_WT_0h	0.0006
R3_WT_0h	0.0006
R3_WT_0h	0.0005
R3_WT_0h	0.0007
R3_WT_0h	0.0007
R3_WT_0h	0.0008
R3_WT_0h	0.0007
R3_WT_0h	0.0008
R3_WT_0h	0.0007
R3_WT_0h	0.0007
R3_WT_0h	0.0008
R3_WT_0h	0.0005
R3_WT_0h	0.0006
R3_WT_0h	0.0006
R3_WT_0h	0.0005
R3_WT_0h	0.0005
R3_WT_0h	0.0004
R3_WT_0h	0.0004
R3_WT_0h	0.0006
R3_WT_0h	0.0005
R3_WT_0h	0.0003
R3_WT_0h	0.0004
R3_WT_0h	0.0004
R3_WT_0h	0.0003
R3_WT_0h	0.0003
R3_WT_0h	0.0007
R3_WT_0h	0.0007
R3_WT_0h	0.0004
R3_WT_0h	0.0005
R3_WT_0h	0.0005
R3_WT_0h	0.0006
R3_WT_0h	0.0004
R3_WT_0h	0.0005
R3_WT_0h	0.0005
R3_WT_0h	0.0005
R3_WT_0h	0.0007
R3_WT_0h	0.0007
R3_WT_0h	0.0007
R3_WT_0h	0.0008
R3_WT_0h	0.0006
R3_WT_0h	0.0006
R3_WT_0h	0.0005
R3_WT_0h	0.0007
R3_WT_0h	0.0006
R3_WT_0h	0.0005
R3_WT_0h	0.0006
R3_WT_0h	0.0007
R3_WT_0h	0.0006
R3_WT_0h	0.0007
R3_WT_0h	0.0014
R1_WT_2h	0.0053
R1_WT_2h	0.0048
R1_WT_2h	0.005
R1_WT_2h	0.0008
R1_WT_2h	0.0056
R1_WT_2h	0.0007
R1_WT_2h	0.0083
R1_WT_2h	0.0025
R1_WT_2h	0.0022
R1_WT_2h	0.0011
R1_WT_2h	0.0068
R1_WT_2h	0.0043
R1_WT_2h	0.0049
R1_WT_2h	0.0005
R1_WT_2h	0.005
R1_WT_2h	0.0075
R1_WT_2h	0.0111
R1_WT_2h	0.007
R1_WT_2h	0.0047
R1_WT_2h	0.0072
R1_WT_2h	0.004
R1_WT_2h	0.0076
R1_WT_2h	0.0074
R1_WT_2h	0.0039
R1_WT_2h	0.0016
R1_WT_2h	0.0101
R1_WT_2h	0.011
R1_WT_2h	0.0052
R1_WT_2h	0.0111
R1_WT_2h	0.0054
R1_WT_2h	0.0068
R1_WT_2h	0.0009
R1_WT_2h	0.0032
R1_WT_2h	0.0074
R1_WT_2h	0.0043
R1_WT_2h	0.0066
R1_WT_2h	0.0069
R1_WT_2h	0.0062
R1_WT_2h	0.0035
R1_WT_2h	0.0009
R1_WT_2h	0.0035
R1_WT_2h	0.0005
R1_WT_2h	0.0164
R1_WT_2h	0.0027
R1_WT_2h	0.0097
R1_WT_2h	0.0061
R1_WT_2h	0.0101
R1_WT_2h	0.0087
R1_WT_2h	0.0021
R1_WT_2h	0.001
R1_WT_2h	0.0118
R1_WT_2h	0.0122
R1_WT_2h	0.0103
R1_WT_2h	0.0053
R1_WT_2h	0.0009
R1_WT_2h	0.0079
R1_WT_2h	0.0073
R1_WT_2h	0.0085
R1_WT_2h	0.0008
R1_WT_2h	0.0036
R1_WT_2h	0.0156
R1_WT_2h	0.0065
R1_WT_2h	0.0015
R1_WT_2h	0.0061
R1_WT_2h	0.0121
R1_WT_2h	0.0186
R1_WT_2h	0.0047
R1_WT_2h	0.0064
R1_WT_2h	0.0024
R1_WT_2h	0.0043
R1_WT_2h	0.007
R1_WT_2h	0.0003
R1_WT_2h	0.0113
R1_WT_2h	0.0011
R1_WT_2h	0.0124
R1_WT_2h	0.0061
R1_WT_2h	0.0085
R1_WT_2h	0.0032
R1_WT_2h	0.0072
R1_WT_2h	0.011
R1_WT_2h	0.0055
R1_WT_2h	0.0075
R1_WT_2h	0.0036
R1_WT_2h	0.002
R1_WT_2h	0.0084
R1_WT_2h	0.003
R1_WT_2h	0.0091
R1_WT_2h	0.0006
R1_WT_2h	0.002
R1_WT_2h	0.0038
R1_WT_2h	0.0066
R1_WT_2h	0.0115
R1_WT_2h	0.0031
R1_WT_2h	0.0075
R1_WT_2h	0.0065
R1_WT_2h	0.0206
R1_WT_2h	0.0071
R1_WT_2h	0.0107
R1_WT_2h	0.0056
R1_WT_2h	0.0061
R2_WT_2h	0.0016
R2_WT_2h	0.0012
R2_WT_2h	0.0066
R2_WT_2h	0.0047
R2_WT_2h	0.0047
R2_WT_2h	0.001
R2_WT_2h	0.0027
R2_WT_2h	0.0041
R2_WT_2h	0.0067
R2_WT_2h	0.0059
R2_WT_2h	0.0034
R2_WT_2h	0.0066
R2_WT_2h	0.003
R2_WT_2h	0.0096
R2_WT_2h	0.0108
R2_WT_2h	0.003
R2_WT_2h	0.009
R2_WT_2h	0.0094
R2_WT_2h	0.0069
R2_WT_2h	0.0017
R2_WT_2h	0.0077
R2_WT_2h	0.0111
R2_WT_2h	0.0033
R2_WT_2h	0.0015
R2_WT_2h	0.009
R2_WT_2h	0.012
R2_WT_2h	0.0107
R2_WT_2h	0.0066
R2_WT_2h	0.003
R2_WT_2h	0.0111
R2_WT_2h	0.0024
R2_WT_2h	0.0045
R2_WT_2h	0.0006
R2_WT_2h	0.0105
R2_WT_2h	0.0058
R2_WT_2h	0.0067
R2_WT_2h	0.0023
R2_WT_2h	0.0102
R2_WT_2h	0.0102
R2_WT_2h	0.0044
R2_WT_2h	0.0066
R2_WT_2h	0.0057
R2_WT_2h	0.0053
R2_WT_2h	0.0124
R2_WT_2h	0.0017
R2_WT_2h	0.0063
R2_WT_2h	0.0071
R2_WT_2h	0.0043
R2_WT_2h	0.0095
R2_WT_2h	0.0104
R2_WT_2h	0.0143
R2_WT_2h	0.0033
R2_WT_2h	0.0038
R2_WT_2h	0.0094
R2_WT_2h	0.0046
R2_WT_2h	0.0084
R2_WT_2h	0.0003
R2_WT_2h	0.0014
R2_WT_2h	0.0076
R2_WT_2h	0.0078
R2_WT_2h	0.0011
R2_WT_2h	0.0049
R2_WT_2h	0.0044
R2_WT_2h	0.0115
R2_WT_2h	0.0058
R2_WT_2h	0.0113
R2_WT_2h	0.01
R2_WT_2h	0.0138
R2_WT_2h	0.005
R2_WT_2h	0.0029
R2_WT_2h	0.0112
R2_WT_2h	0.0052
R2_WT_2h	0.0018
R2_WT_2h	0
R2_WT_2h	0.0091
R2_WT_2h	0.0059
R2_WT_2h	0.0087
R2_WT_2h	0
R2_WT_2h	0.0149
R2_WT_2h	0.0114
R2_WT_2h	0.0085
R2_WT_2h	0.0045
R2_WT_2h	0.008
R2_WT_2h	0.0108
R2_WT_2h	0.0058
R2_WT_2h	0.0115
R2_WT_2h	0.0074
R2_WT_2h	0.0118
R2_WT_2h	0.0072
R2_WT_2h	0.0027
R2_WT_2h	0.0038
R2_WT_2h	0.009
R2_WT_2h	0.0115
R2_WT_2h	0.0036
R2_WT_2h	0.0058
R2_WT_2h	0.0114
R2_WT_2h	0.0031
R2_WT_2h	0.0012
R2_WT_2h	0.0069
R2_WT_2h	0.0078
R3_WT_2h	0.0078
R3_WT_2h	0.0055
R3_WT_2h	0.0071
R3_WT_2h	0.0064
R3_WT_2h	0.0128
R3_WT_2h	0.0048
R3_WT_2h	0.0011
R3_WT_2h	0.0041
R3_WT_2h	0.0123
R3_WT_2h	0.0032
R3_WT_2h	0.0086
R3_WT_2h	0.0057
R3_WT_2h	0.0084
R3_WT_2h	0.0076
R3_WT_2h	0.0052
R3_WT_2h	0.0076
R3_WT_2h	0.0073
R3_WT_2h	0.0047
R3_WT_2h	0.0059
R3_WT_2h	0.0152
R3_WT_2h	0.0043
R3_WT_2h	0.0061
R3_WT_2h	0.0083
R3_WT_2h	0.0087
R3_WT_2h	0.0059
R3_WT_2h	0.0049
R3_WT_2h	0.0062
R3_WT_2h	0.0081
R3_WT_2h	0.0078
R3_WT_2h	0.0067
R3_WT_2h	0.0134
R3_WT_2h	0.0057
R3_WT_2h	0.0133
R3_WT_2h	0.0082
R3_WT_2h	0.007
R3_WT_2h	0.0083
R3_WT_2h	0.0102
R3_WT_2h	0.0079
R3_WT_2h	0.0084
R3_WT_2h	0.0086
R3_WT_2h	0.0097
R3_WT_2h	0.0085
R3_WT_2h	0.0108
R3_WT_2h	0.0052
R3_WT_2h	0.0085
R3_WT_2h	0.0061
R3_WT_2h	0.0022
R3_WT_2h	0.005
R3_WT_2h	0.0125
R3_WT_2h	0.0041
R3_WT_2h	0.004
R3_WT_2h	0.011
R3_WT_2h	0.0057
R3_WT_2h	0.0028
R3_WT_2h	0.0049
R3_WT_2h	0.0156
R3_WT_2h	0.016
R3_WT_2h	0.0078
R3_WT_2h	0.0033
R3_WT_2h	0.0144
R3_WT_2h	0.0053
R3_WT_2h	0.0043
R3_WT_2h	0.0134
R3_WT_2h	0.0097
R3_WT_2h	0.0063
R3_WT_2h	0.0082
R3_WT_2h	0.0098
R3_WT_2h	0.0097
R3_WT_2h	0.0065
R3_WT_2h	0.0208
R3_WT_2h	0.0005
R3_WT_2h	0.0065
R3_WT_2h	0.008
R3_WT_2h	0.0103
R3_WT_2h	0.0037
R3_WT_2h	0.0111
R3_WT_2h	0.004
R3_WT_2h	0.0017
R3_WT_2h	0.0069
R3_WT_2h	0.0046
R3_WT_2h	0.0045
R3_WT_2h	0.0038
R3_WT_2h	0.0098
R3_WT_2h	0.0016
R3_WT_2h	0.0039
R3_WT_2h	0.0113
R3_WT_2h	0.0047
R3_WT_2h	0.0076
R3_WT_2h	0.0096
R3_WT_2h	0.0137
R3_WT_2h	0.0063
R3_WT_2h	0.0074
R3_WT_2h	0.01
R3_WT_2h	0.0187
R3_WT_2h	0.0028
R3_WT_2h	0.0068
R3_WT_2h	0.008
R3_WT_2h	0.0087
R3_WT_2h	0.0004
R3_WT_2h	0.0152
R1_68_0h	0.0011
R1_68_0h	0.0005
R1_68_0h	0.0004
R1_68_0h	0.0001
R1_68_0h	0.0001
R1_68_0h	0.0004
R1_68_0h	0.0006
R1_68_0h	0.0004
R1_68_0h	0.0003
R1_68_0h	0.0007
R1_68_0h	0.0005
R1_68_0h	0.0006
R1_68_0h	0.0004
R1_68_0h	0.0005
R1_68_0h	0.0006
R1_68_0h	0.0008
R1_68_0h	0.0004
R1_68_0h	0.0005
R1_68_0h	0.0006
R1_68_0h	0.0006
R1_68_0h	0.0007
R1_68_0h	0.0007
R1_68_0h	0.0007
R1_68_0h	0.0006
R1_68_0h	0.0005
R1_68_0h	0.0006
R1_68_0h	0.0007
R1_68_0h	0.0008
R1_68_0h	0.0006
R1_68_0h	0.0005
R1_68_0h	0.0006
R1_68_0h	0.0005
R1_68_0h	0.0006
R1_68_0h	0.0007
R1_68_0h	0.0005
R1_68_0h	0.0006
R1_68_0h	0.0005
R1_68_0h	0.0007
R1_68_0h	0.0006
R1_68_0h	0.0008
R1_68_0h	0.0009
R1_68_0h	0.0008
R1_68_0h	0.0006
R1_68_0h	0.0006
R1_68_0h	0.0008
R1_68_0h	0.0004
R1_68_0h	0.0008
R1_68_0h	0.0007
R1_68_0h	0.0006
R1_68_0h	0.0007
R1_68_0h	0.0008
R1_68_0h	0.0007
R1_68_0h	0.0006
R1_68_0h	0.0004
R1_68_0h	0.0006
R1_68_0h	0.0003
R1_68_0h	0.0005
R1_68_0h	0.0004
R1_68_0h	0.0007
R1_68_0h	0.0005
R1_68_0h	0.0006
R1_68_0h	0.0004
R1_68_0h	0.0006
R1_68_0h	0.0004
R1_68_0h	0.0004
R1_68_0h	0.0005
R1_68_0h	0.0003
R1_68_0h	0.0004
R1_68_0h	0.0004
R1_68_0h	0.0006
R1_68_0h	0.0003
R1_68_0h	0.0002
R1_68_0h	0.0006
R1_68_0h	0.0007
R1_68_0h	0.0007
R1_68_0h	0.0006
R1_68_0h	0.0006
R1_68_0h	0.0002
R1_68_0h	0.0003
R1_68_0h	0.0007
R1_68_0h	0.0007
R1_68_0h	0.0004
R1_68_0h	0.0005
R1_68_0h	0.0007
R1_68_0h	0.0007
R1_68_0h	0.0004
R1_68_0h	0.0004
R1_68_0h	0.0028
R1_68_0h	0.0025
R1_68_0h	0.0007
R1_68_0h	0.0006
R1_68_0h	0.0005
R1_68_0h	0.0007
R1_68_0h	0.0007
R1_68_0h	0.0007
R1_68_0h	0.0006
R1_68_0h	0.0008
R1_68_0h	0.0005
R1_68_0h	0.0004
R1_68_0h	0.0008
R2_68_0h	0.0001
R2_68_0h	0.0003
R2_68_0h	0.0001
R2_68_0h	0.0002
R2_68_0h	0.0001
R2_68_0h	0.0003
R2_68_0h	0.0002
R2_68_0h	0.0005
R2_68_0h	0.0005
R2_68_0h	0.0001
R2_68_0h	0.0004
R2_68_0h	0.0001
R2_68_0h	0.0004
R2_68_0h	0.0005
R2_68_0h	0.0004
R2_68_0h	0.0004
R2_68_0h	0.0004
R2_68_0h	0.0006
R2_68_0h	0.0003
R2_68_0h	0.0002
R2_68_0h	0.0007
R2_68_0h	0.0005
R2_68_0h	0.0002
R2_68_0h	0.0006
R2_68_0h	0.0004
R2_68_0h	0.0006
R2_68_0h	0.0007
R2_68_0h	0.0007
R2_68_0h	0.0005
R2_68_0h	0.0007
R2_68_0h	0.0005
R2_68_0h	0.0007
R2_68_0h	0.0006
R2_68_0h	0.0008
R2_68_0h	0.0005
R2_68_0h	0.0006
R2_68_0h	0.0006
R2_68_0h	0.0006
R2_68_0h	0.0007
R2_68_0h	0.0007
R2_68_0h	0.0006
R2_68_0h	0.0003
R2_68_0h	0.0006
R2_68_0h	0.0005
R2_68_0h	0.0008
R2_68_0h	0.0006
R2_68_0h	0.0007
R2_68_0h	0.0006
R2_68_0h	0.0008
R2_68_0h	0.0004
R2_68_0h	0.0004
R2_68_0h	0.0003
R2_68_0h	0.0007
R2_68_0h	0.0005
R2_68_0h	0.0007
R2_68_0h	0.0007
R2_68_0h	0.0004
R2_68_0h	0.0009
R2_68_0h	0.0007
R2_68_0h	0.0006
R2_68_0h	0.0005
R2_68_0h	0.0007
R2_68_0h	0.0007
R2_68_0h	0.0008
R2_68_0h	0.0003
R2_68_0h	0.0006
R2_68_0h	0.0012
R2_68_0h	0.0004
R2_68_0h	0.0007
R2_68_0h	0.0008
R2_68_0h	0.0004
R2_68_0h	0.0006
R2_68_0h	0.0006
R2_68_0h	0.0007
R2_68_0h	0.0008
R2_68_0h	0.0006
R2_68_0h	0.0007
R2_68_0h	0.0007
R2_68_0h	0.0006
R2_68_0h	0.0005
R2_68_0h	0.0005
R2_68_0h	0.0005
R2_68_0h	0.0005
R2_68_0h	0.0005
R2_68_0h	0.0005
R2_68_0h	0.0005
R2_68_0h	0.0006
R2_68_0h	0.0005
R2_68_0h	0.0002
R2_68_0h	0.0007
R2_68_0h	0.0005
R2_68_0h	0.0006
R2_68_0h	0.0005
R2_68_0h	0.0004
R2_68_0h	0.0004
R2_68_0h	0.0006
R2_68_0h	0.0006
R2_68_0h	0.0005
R2_68_0h	0.0004
R2_68_0h	0.0005
R3_68_0h	0.0003455
R3_68_0h	0.0004144
R3_68_0h	0.0003926
R3_68_0h	0.0003663
R3_68_0h	0.0004226
R3_68_0h	0.0003401
R3_68_0h	0.0004407
R3_68_0h	0.0003116
R3_68_0h	0.0005435
R3_68_0h	0.0006226
R3_68_0h	0.0003521
R3_68_0h	0.0007151
R3_68_0h	0.0003292
R3_68_0h	0.0005631
R3_68_0h	0.0006356
R3_68_0h	0.0007086
R3_68_0h	0.0006371
R3_68_0h	0.0006692
R3_68_0h	0.0007677
R3_68_0h	0.0006367
R3_68_0h	0.0006044
R3_68_0h	0.0007367
R3_68_0h	0.0006602
R3_68_0h	0.0007091
R3_68_0h	0.0004829
R3_68_0h	0.0005463
R3_68_0h	0.0005027
R3_68_0h	0.0007004
R3_68_0h	0.0007049
R3_68_0h	0.0006113
R3_68_0h	0.000732
R3_68_0h	0.0007018
R3_68_0h	0.0005342
R3_68_0h	0.0006353
R3_68_0h	0.0004596
R3_68_0h	0.0006622
R3_68_0h	0.0006785
R3_68_0h	0.00047
R3_68_0h	0.0004802
R3_68_0h	0.0002979
R3_68_0h	0.0006365
R3_68_0h	0.000556
R3_68_0h	0.0009596
R3_68_0h	0.0005667
R3_68_0h	0.0007158
R3_68_0h	0.0006645
R3_68_0h	0.0006629
R3_68_0h	0.0004531
R3_68_0h	0.0006605
R3_68_0h	0.0006213
R3_68_0h	0.0006177
R3_68_0h	0.0006272
R3_68_0h	0.0005977
R3_68_0h	0.0005098
R3_68_0h	0.0005854
R3_68_0h	0.0003545
R3_68_0h	0.0006029
R3_68_0h	0.0005934
R3_68_0h	0.0007176
R3_68_0h	0.0006628
R3_68_0h	0.0005462
R3_68_0h	0.0006173
R3_68_0h	0.0005563
R3_68_0h	0.0002252
R3_68_0h	0.0004888
R3_68_0h	0.0005749
R3_68_0h	0.0005891
R3_68_0h	0.0005123
R3_68_0h	0.0005163
R3_68_0h	0.0005436
R3_68_0h	0.0006059
R3_68_0h	0.0005855
R3_68_0h	0.0004031
R3_68_0h	0.000369
R3_68_0h	0.000587
R3_68_0h	0.0004043
R3_68_0h	0.0005283
R3_68_0h	0.0003944
R3_68_0h	0.0005441
R3_68_0h	0.0005283
R3_68_0h	0.000416
R3_68_0h	0.000486
R3_68_0h	0.0005904
R3_68_0h	0.0003494
R3_68_0h	0.0004132
R3_68_0h	0.0004269
R3_68_0h	0.0005365
R3_68_0h	0.0004887
R3_68_0h	0.0002294
R3_68_0h	0.0004369
R3_68_0h	0.0005638
R3_68_0h	0.0004258
R3_68_0h	0.0006019
R3_68_0h	0.0005182
R3_68_0h	0.0004361
R3_68_0h	0.0003859
R3_68_0h	0.0004062
R3_68_0h	0.0003581
R3_68_0h	0.0003153
R3_68_0h	0.0005012
R1_68_2h	0.0004
R1_68_2h	0.0002
R1_68_2h	0.0003
R1_68_2h	0.0002
R1_68_2h	0.0002
R1_68_2h	0.0003
R1_68_2h	0.0004
R1_68_2h	0.0003
R1_68_2h	0.0003
R1_68_2h	0.0004
R1_68_2h	0.0005
R1_68_2h	0.0003
R1_68_2h	0.0004
R1_68_2h	0.0005
R1_68_2h	0.0003
R1_68_2h	0.0004
R1_68_2h	0.0003
R1_68_2h	0.0003
R1_68_2h	0.0004
R1_68_2h	0.0003
R1_68_2h	0.0004
R1_68_2h	0.0003
R1_68_2h	0.0005
R1_68_2h	0.0002
R1_68_2h	0.0003
R1_68_2h	0.0004
R1_68_2h	0.0003
R1_68_2h	0.0002
R1_68_2h	0.0002
R1_68_2h	0.0004
R1_68_2h	0.0004
R1_68_2h	0.0004
R1_68_2h	0.0002
R1_68_2h	0.0005
R1_68_2h	0.0004
R1_68_2h	0.0003
R1_68_2h	0.0002
R1_68_2h	0.0005
R1_68_2h	0.0006
R1_68_2h	0.0004
R1_68_2h	0.0004
R1_68_2h	0.0003
R1_68_2h	0.0005
R1_68_2h	0.0006
R1_68_2h	0.0004
R1_68_2h	0.0003
R1_68_2h	0.0005
R1_68_2h	0.0005
R1_68_2h	0.0005
R1_68_2h	0.0006
R1_68_2h	0.0006
R1_68_2h	0.0004
R1_68_2h	0.0005
R1_68_2h	0.0005
R1_68_2h	0.0005
R1_68_2h	0.0005
R1_68_2h	0.0006
R1_68_2h	0.0007
R1_68_2h	0.0004
R1_68_2h	0.0003
R1_68_2h	0.0005
R1_68_2h	0.0006
R1_68_2h	0.0003
R1_68_2h	0.0005
R1_68_2h	0.0005
R1_68_2h	0.0005
R1_68_2h	0.0002
R1_68_2h	0.0004
R1_68_2h	0.0004
R1_68_2h	0.0006
R1_68_2h	0.0006
R1_68_2h	0.0009
R1_68_2h	0.0007
R1_68_2h	0.001
R1_68_2h	0.0004
R1_68_2h	0.0006
R1_68_2h	0.0005
R1_68_2h	0.0007
R1_68_2h	0.0005
R1_68_2h	0.0009
R1_68_2h	0.0007
R1_68_2h	0.0005
R1_68_2h	0.0007
R1_68_2h	0.0008
R1_68_2h	0.0003
R1_68_2h	0.0009
R1_68_2h	0.0006
R1_68_2h	0.0007
R1_68_2h	0.0006
R1_68_2h	0.0007
R1_68_2h	0.0004
R1_68_2h	0.0008
R1_68_2h	0.0008
R1_68_2h	0.0004
R1_68_2h	0.0006
R1_68_2h	0.0006
R1_68_2h	0.0006
R1_68_2h	0.0007
R1_68_2h	0.0004
R1_68_2h	0.0007
R2_68_2h	0.0002
R2_68_2h	0.0002
R2_68_2h	0.0004
R2_68_2h	0.0004
R2_68_2h	0.0003
R2_68_2h	0.0003
R2_68_2h	0.0003
R2_68_2h	0.0004
R2_68_2h	0.0003
R2_68_2h	0.0004
R2_68_2h	0.0004
R2_68_2h	0.0003
R2_68_2h	0.0001
R2_68_2h	0.0004
R2_68_2h	0.0005
R2_68_2h	0.0004
R2_68_2h	0.0002
R2_68_2h	0.0004
R2_68_2h	0.0001
R2_68_2h	0.0002
R2_68_2h	0.0005
R2_68_2h	0.0004
R2_68_2h	0.0004
R2_68_2h	0.0001
R2_68_2h	0.0004
R2_68_2h	0.0003
R2_68_2h	0.0005
R2_68_2h	0.0001
R2_68_2h	0.0005
R2_68_2h	0.0003
R2_68_2h	0.0005
R2_68_2h	0.0004
R2_68_2h	0.0003
R2_68_2h	0.0005
R2_68_2h	0.0003
R2_68_2h	0.0006
R2_68_2h	0.0003
R2_68_2h	0.0004
R2_68_2h	0.0004
R2_68_2h	0.0004
R2_68_2h	0.0003
R2_68_2h	0.0003
R2_68_2h	0.0005
R2_68_2h	0.0002
R2_68_2h	0.0005
R2_68_2h	0.0006
R2_68_2h	0.0005
R2_68_2h	0.0004
R2_68_2h	0.0005
R2_68_2h	0.0003
R2_68_2h	0.0003
R2_68_2h	0.0004
R2_68_2h	0.0004
R2_68_2h	0.0004
R2_68_2h	0.0006
R2_68_2h	0.0005
R2_68_2h	0.0003
R2_68_2h	0.0005
R2_68_2h	0.0005
R2_68_2h	0.0004
R2_68_2h	0.0005
R2_68_2h	0.0005
R2_68_2h	0.0004
R2_68_2h	0.0006
R2_68_2h	0.0005
R2_68_2h	0.0003
R2_68_2h	0.0005
R2_68_2h	0.0006
R2_68_2h	0.0004
R2_68_2h	0.0005
R2_68_2h	0.0006
R2_68_2h	0.0003
R2_68_2h	0.0004
R2_68_2h	0.0005
R2_68_2h	0.0005
R2_68_2h	0.0005
R2_68_2h	0.0006
R2_68_2h	0.0004
R2_68_2h	0.0004
R2_68_2h	0.0004
R2_68_2h	0.0003
R2_68_2h	0.0006
R2_68_2h	0.0004
R2_68_2h	0.0004
R2_68_2h	0.0006
R2_68_2h	0.0005
R2_68_2h	0.0006
R2_68_2h	0.0004
R2_68_2h	0.0009
R2_68_2h	0.0006
R2_68_2h	0.0008
R2_68_2h	0.0007
R2_68_2h	0.0004
R2_68_2h	0.0004
R2_68_2h	0.0005
R2_68_2h	0.0005
R2_68_2h	0.0007
R2_68_2h	0.0006
R2_68_2h	0.0005
R2_68_2h	0.0004
R3_68_2h	0.0005
R3_68_2h	0.0004
R3_68_2h	0.0005
R3_68_2h	0.0005
R3_68_2h	0.0005
R3_68_2h	0.0005
R3_68_2h	0.0004
R3_68_2h	0.0006
R3_68_2h	0.0005
R3_68_2h	0.0006
R3_68_2h	0.0006
R3_68_2h	0.0005
R3_68_2h	0.0006
R3_68_2h	0.0006
R3_68_2h	0.0005
R3_68_2h	0.0003
R3_68_2h	0.0005
R3_68_2h	0.0005
R3_68_2h	0.0004
R3_68_2h	0.0006
R3_68_2h	0.0006
R3_68_2h	0.0007
R3_68_2h	0.0005
R3_68_2h	0.0006
R3_68_2h	0.0009
R3_68_2h	0.0006
R3_68_2h	0.0004
R3_68_2h	0.0006
R3_68_2h	0.0004
R3_68_2h	0.0007
R3_68_2h	0.0003
R3_68_2h	0.0005
R3_68_2h	0.0007
R3_68_2h	0.0004
R3_68_2h	0.0005
R3_68_2h	0.0005
R3_68_2h	0.0006
R3_68_2h	0.0007
R3_68_2h	0.0009
R3_68_2h	0.0007
R3_68_2h	0.0006
R3_68_2h	0.0003
R3_68_2h	0.0006
R3_68_2h	0.0006
R3_68_2h	0.0006
R3_68_2h	0.0007
R3_68_2h	0.0009
R3_68_2h	0.0007
R3_68_2h	0.0006
R3_68_2h	0.0004
R3_68_2h	0.0004
R3_68_2h	0.0002
R3_68_2h	0.0006
R3_68_2h	0.0007
R3_68_2h	0.0004
R3_68_2h	0.0008
R3_68_2h	0.0006
R3_68_2h	0.0002
R3_68_2h	0.0006
R3_68_2h	0.0008
R3_68_2h	0.0006
R3_68_2h	0.0007
R3_68_2h	0.0006
R3_68_2h	0.0006
R3_68_2h	0.0009
R3_68_2h	0.0006
R3_68_2h	0.0006
R3_68_2h	0.0005
R3_68_2h	0.0008
R3_68_2h	0.0008
R3_68_2h	0.0007
R3_68_2h	0.0007
R3_68_2h	0.0005
R3_68_2h	0.0007
R3_68_2h	0.0005
R3_68_2h	0.0007
R3_68_2h	0.0007
R3_68_2h	0.0004
R3_68_2h	0.0007
R3_68_2h	0.0007
R3_68_2h	0.0006
R3_68_2h	0.0006
R3_68_2h	0.0006
R3_68_2h	0.0006
R3_68_2h	0.0005
R3_68_2h	0.0006
R3_68_2h	0.0005
R3_68_2h	0.0007
R3_68_2h	0.0008
R3_68_2h	0.0007
R3_68_2h	0.0007
R3_68_2h	0.0007
R3_68_2h	0.0007
R3_68_2h	0.0005
R3_68_2h	0.0006
R3_68_2h	0.0005
R3_68_2h	0.0005
R3_68_2h	0.0007
R3_68_2h	0.0006
R3_68_2h	0.0007
R1_114_0h	0.0003651
R1_114_0h	0.0002594
R1_114_0h	0.0003222
R1_114_0h	0.0003909
R1_114_0h	0.0002699
R1_114_0h	0.0002
R1_114_0h	0.0003004
R1_114_0h	0.0004951
R1_114_0h	0.000345
R1_114_0h	0.000471
R1_114_0h	0.0004275
R1_114_0h	0.0004369
R1_114_0h	0.0004515
R1_114_0h	0.0004899
R1_114_0h	0.0004508
R1_114_0h	0.0005317
R1_114_0h	0.0006161
R1_114_0h	0.0003397
R1_114_0h	0.0004725
R1_114_0h	0.0005532
R1_114_0h	0.0004885
R1_114_0h	0.0005304
R1_114_0h	0.0005955
R1_114_0h	0.0006805
R1_114_0h	0.000506
R1_114_0h	0.0004403
R1_114_0h	0.0007025
R1_114_0h	0.0005459
R1_114_0h	0.0007999
R1_114_0h	0.0006351
R1_114_0h	0.0008798
R1_114_0h	0.0006732
R1_114_0h	0.0003401
R1_114_0h	0.0007661
R1_114_0h	0.0005182
R1_114_0h	0.000252
R1_114_0h	0.0005566
R1_114_0h	0.0004397
R1_114_0h	0.0004281
R1_114_0h	0.0005972
R1_114_0h	0.0006949
R1_114_0h	0.0008357
R1_114_0h	0.0005238
R1_114_0h	0.0005094
R1_114_0h	0.0007431
R1_114_0h	0.0008004
R1_114_0h	0.0009376
R1_114_0h	0.000786
R1_114_0h	0.000666
R1_114_0h	0.0008421
R1_114_0h	0.0005535
R1_114_0h	0.0005541
R1_114_0h	0.0006638
R1_114_0h	0.0005276
R1_114_0h	0.0005874
R1_114_0h	0.0007298
R1_114_0h	0.000782
R1_114_0h	0.000578
R1_114_0h	0.0007743
R1_114_0h	0.0005737
R1_114_0h	0.000763
R1_114_0h	0.0005784
R1_114_0h	0.0006681
R1_114_0h	0.0007309
R1_114_0h	0.000787
R1_114_0h	0.0009114
R1_114_0h	0.0007294
R1_114_0h	0.0003922
R1_114_0h	0.0007662
R1_114_0h	0.0007815
R1_114_0h	0.0005618
R1_114_0h	0.0004728
R1_114_0h	0.0007628
R1_114_0h	0.0004038
R1_114_0h	0.0007007
R1_114_0h	0.0006298
R1_114_0h	0.00044
R1_114_0h	0.0007951
R1_114_0h	0.0006254
R1_114_0h	0.00064
R1_114_0h	0.0007403
R1_114_0h	0.0009538
R1_114_0h	0.0004432
R1_114_0h	0.0005732
R1_114_0h	0.0006546
R1_114_0h	0.0006165
R1_114_0h	0.0005924
R1_114_0h	0.0006424
R1_114_0h	0.0005885
R1_114_0h	0.0007337
R1_114_0h	0.0004554
R1_114_0h	0.0005532
R1_114_0h	0.0006822
R1_114_0h	0.0005012
R1_114_0h	0.0004997
R1_114_0h	0.0004243
R1_114_0h	0.0005381
R1_114_0h	0.0004532
R1_114_0h	0.0005882
R1_114_0h	0.0006273
R2_114_0h	0.0001
R2_114_0h	0.0004
R2_114_0h	0.0003
R2_114_0h	0.0004
R2_114_0h	0.0002
R2_114_0h	0.0001
R2_114_0h	0.0003
R2_114_0h	0.0004
R2_114_0h	0.0003
R2_114_0h	0.0005
R2_114_0h	0.0004
R2_114_0h	0.0004
R2_114_0h	0.0002
R2_114_0h	0.0001
R2_114_0h	0.0003
R2_114_0h	0.0002
R2_114_0h	0.0006
R2_114_0h	0.0003
R2_114_0h	0.0004
R2_114_0h	0.0006
R2_114_0h	0.0004
R2_114_0h	0.0006
R2_114_0h	0.0006
R2_114_0h	0.0004
R2_114_0h	0.0008
R2_114_0h	0.0005
R2_114_0h	0.0005
R2_114_0h	0.0004
R2_114_0h	0.0007
R2_114_0h	0.0006
R2_114_0h	0.0005
R2_114_0h	0.0006
R2_114_0h	0.0004
R2_114_0h	0.0003
R2_114_0h	0.0004
R2_114_0h	0.0007
R2_114_0h	0.0006
R2_114_0h	0.0004
R2_114_0h	0.0007
R2_114_0h	0.0004
R2_114_0h	0.0007
R2_114_0h	0.0006
R2_114_0h	0.0005
R2_114_0h	0.0004
R2_114_0h	0.0002
R2_114_0h	0.0007
R2_114_0h	0.0005
R2_114_0h	0.0006
R2_114_0h	0.0004
R2_114_0h	0.0006
R2_114_0h	0.0006
R2_114_0h	0.0008
R2_114_0h	0.0005
R2_114_0h	0.0008
R2_114_0h	0.0007
R2_114_0h	0.0008
R2_114_0h	0.0007
R2_114_0h	0.0006
R2_114_0h	0.0007
R2_114_0h	0.0005
R2_114_0h	0.0004
R2_114_0h	0.0006
R2_114_0h	0.0006
R2_114_0h	0.0006
R2_114_0h	0.0007
R2_114_0h	0.0003
R2_114_0h	0.0006
R2_114_0h	0.0002
R2_114_0h	0.0003
R2_114_0h	0.0008
R2_114_0h	0.0007
R2_114_0h	0.0004
R2_114_0h	0.0006
R2_114_0h	0.0004
R2_114_0h	0.0007
R2_114_0h	0.0007
R2_114_0h	0.0006
R2_114_0h	0.0003
R2_114_0h	0.0006
R2_114_0h	0.0015
R2_114_0h	0.0005
R2_114_0h	0.0006
R2_114_0h	0.0003
R2_114_0h	0.0005
R2_114_0h	0.0004
R2_114_0h	0.0007
R2_114_0h	0.0002
R2_114_0h	0.0006
R2_114_0h	0.0003
R2_114_0h	0.0007
R2_114_0h	0.0006
R2_114_0h	0.0007
R2_114_0h	0.0007
R2_114_0h	0.0005
R2_114_0h	0.0007
R2_114_0h	0.0006
R2_114_0h	0.0006
R2_114_0h	0.0004
R2_114_0h	0.0005
R2_114_0h	0.0004
R3_114_0h	0.000359
R3_114_0h	0.0004002
R3_114_0h	0.0002938
R3_114_0h	0.0004462
R3_114_0h	0.0003427
R3_114_0h	0.0004166
R3_114_0h	0.0003688
R3_114_0h	0.0001653
R3_114_0h	0.0001929
R3_114_0h	0.0002232
R3_114_0h	0.0002314
R3_114_0h	0.0003365
R3_114_0h	0.000496
R3_114_0h	0.0005458
R3_114_0h	0.0002918
R3_114_0h	0.0006006
R3_114_0h	0.0003885
R3_114_0h	0.0006292
R3_114_0h	0.0003678
R3_114_0h	0.0006075
R3_114_0h	0.0005358
R3_114_0h	0.0006646
R3_114_0h	0.0006407
R3_114_0h	0.0006957
R3_114_0h	0.0007323
R3_114_0h	0.0003874
R3_114_0h	0.0006383
R3_114_0h	0.0006669
R3_114_0h	0.0003576
R3_114_0h	0.0006518
R3_114_0h	0.0004903
R3_114_0h	0.0004972
R3_114_0h	0.0005971
R3_114_0h	0.0005006
R3_114_0h	0.0004914
R3_114_0h	0.0007318
R3_114_0h	0.0006099
R3_114_0h	0.0006726
R3_114_0h	0.0006536
R3_114_0h	0.0006246
R3_114_0h	0.0003904
R3_114_0h	0.0005402
R3_114_0h	0.0004526
R3_114_0h	0.0006701
R3_114_0h	0.0003533
R3_114_0h	0.0005519
R3_114_0h	0.0005625
R3_114_0h	0.0004818
R3_114_0h	0.0004724
R3_114_0h	0.0006203
R3_114_0h	0.0005266
R3_114_0h	0.0005961
R3_114_0h	0.0005237
R3_114_0h	0.0006155
R3_114_0h	0.0004735
R3_114_0h	0.0003546
R3_114_0h	0.0004062
R3_114_0h	0.00055
R3_114_0h	0.0002252
R3_114_0h	0.0005526
R3_114_0h	0.0003153
R3_114_0h	0.0005463
R3_114_0h	0.0005149
R3_114_0h	0.0004775
R3_114_0h	0.0005167
R3_114_0h	0.0005355
R3_114_0h	0.0003145
R3_114_0h	0.0005176
R3_114_0h	0.000253
R3_114_0h	0.0004816
R3_114_0h	0.0004029
R3_114_0h	0.000303
R3_114_0h	0.0004726
R3_114_0h	0.0004774
R3_114_0h	0.0004157
R3_114_0h	0.0004054
R3_114_0h	0.0004563
R3_114_0h	0.0003815
R3_114_0h	0.0003072
R3_114_0h	0.0003615
R3_114_0h	0.0004241
R3_114_0h	0.0003331
R3_114_0h	0.0004267
R3_114_0h	0.0002754
R3_114_0h	0.0005395
R3_114_0h	0.0004213
R3_114_0h	0.0004351
R3_114_0h	0.000254
R3_114_0h	0.0003647
R3_114_0h	0.0003173
R3_114_0h	0.0002807
R3_114_0h	0.0002489
R3_114_0h	0.0004006
R3_114_0h	0.0003755
R3_114_0h	0.0004061
R3_114_0h	0.00048
R3_114_0h	0.0003442
R3_114_0h	0.00042
R3_114_0h	0.0005208
R3_114_0h	0.0005381
R1_114_2h	0.0004
R1_114_2h	0.0003
R1_114_2h	0.0005
R1_114_2h	0.0002
R1_114_2h	0.0005
R1_114_2h	0.0009
R1_114_2h	0.0004
R1_114_2h	0.0003
R1_114_2h	0.0005
R1_114_2h	0.0004
R1_114_2h	0.0005
R1_114_2h	0.0004
R1_114_2h	0.0004
R1_114_2h	0.0005
R1_114_2h	0.0005
R1_114_2h	0.0006
R1_114_2h	0.0006
R1_114_2h	0.0002
R1_114_2h	0.0006
R1_114_2h	0.0003
R1_114_2h	0.0004
R1_114_2h	0.0006
R1_114_2h	0.0007
R1_114_2h	0.0003
R1_114_2h	0.0006
R1_114_2h	0.0007
R1_114_2h	0.0008
R1_114_2h	0.0005
R1_114_2h	0.0005
R1_114_2h	0.0005
R1_114_2h	0.0007
R1_114_2h	0.001
R1_114_2h	0.0006
R1_114_2h	0.0008
R1_114_2h	0.0008
R1_114_2h	0.0007
R1_114_2h	0.0008
R1_114_2h	0.0004
R1_114_2h	0.0005
R1_114_2h	0.0004
R1_114_2h	0.0004
R1_114_2h	0.0006
R1_114_2h	0.0008
R1_114_2h	0.0005
R1_114_2h	0.0008
R1_114_2h	0.0005
R1_114_2h	0.0007
R1_114_2h	0.0006
R1_114_2h	0.0004
R1_114_2h	0.0007
R1_114_2h	0.001
R1_114_2h	0.0008
R1_114_2h	0.0007
R1_114_2h	0.0008
R1_114_2h	0.0009
R1_114_2h	0.0007
R1_114_2h	0.0008
R1_114_2h	0.0008
R1_114_2h	0.0008
R1_114_2h	0.0008
R1_114_2h	0.0004
R1_114_2h	0.0007
R1_114_2h	0.0011
R1_114_2h	0.0006
R1_114_2h	0.0006
R1_114_2h	0.0004
R1_114_2h	0.0008
R1_114_2h	0.0008
R1_114_2h	0.0005
R1_114_2h	0.0006
R1_114_2h	0.0007
R1_114_2h	0.0008
R1_114_2h	0.0007
R1_114_2h	0.0007
R1_114_2h	0.0006
R1_114_2h	0.0008
R1_114_2h	0.0007
R1_114_2h	0.0007
R1_114_2h	0.0005
R1_114_2h	0.0005
R1_114_2h	0.0007
R1_114_2h	0.0008
R1_114_2h	0.0005
R1_114_2h	0.0005
R1_114_2h	0.0003
R1_114_2h	0.0007
R1_114_2h	0.0004
R1_114_2h	0.0003
R1_114_2h	0.0006
R1_114_2h	0.0007
R1_114_2h	0.0009
R1_114_2h	0.0006
R1_114_2h	0.0006
R1_114_2h	0.0005
R1_114_2h	0.0003
R1_114_2h	0.0007
R1_114_2h	0.0004
R1_114_2h	0.0007
R1_114_2h	0.0006
R1_114_2h	0.0006
R2_114_2h	0.0002
R2_114_2h	0.0003
R2_114_2h	0.0003
R2_114_2h	0.0003
R2_114_2h	0.0004
R2_114_2h	0.0001
R2_114_2h	0.0003
R2_114_2h	0.0003
R2_114_2h	0.0003
R2_114_2h	0.0003
R2_114_2h	0.0002
R2_114_2h	0.0001
R2_114_2h	0.0004
R2_114_2h	0.0003
R2_114_2h	0.0001
R2_114_2h	0.0003
R2_114_2h	0.0003
R2_114_2h	0.0005
R2_114_2h	0.0003
R2_114_2h	0.0005
R2_114_2h	0.0005
R2_114_2h	0.0002
R2_114_2h	0.0004
R2_114_2h	0.0001
R2_114_2h	0.0001
R2_114_2h	0.0003
R2_114_2h	0.0004
R2_114_2h	0.0004
R2_114_2h	0.0003
R2_114_2h	0.0003
R2_114_2h	0.0003
R2_114_2h	0.0004
R2_114_2h	0.0002
R2_114_2h	0.0002
R2_114_2h	0.0004
R2_114_2h	0.0004
R2_114_2h	0.0003
R2_114_2h	0.0002
R2_114_2h	0.0004
R2_114_2h	0.0001
R2_114_2h	0.0002
R2_114_2h	0.0004
R2_114_2h	0.0004
R2_114_2h	0.0004
R2_114_2h	0.0002
R2_114_2h	0.0001
R2_114_2h	0.0006
R2_114_2h	0.0003
R2_114_2h	0.0004
R2_114_2h	0.0004
R2_114_2h	0.0005
R2_114_2h	0.0005
R2_114_2h	0.0004
R2_114_2h	0.0003
R2_114_2h	0.0004
R2_114_2h	0.0003
R2_114_2h	0.0005
R2_114_2h	0.0005
R2_114_2h	0.0002
R2_114_2h	0.0003
R2_114_2h	0.0003
R2_114_2h	0.0001
R2_114_2h	0.0004
R2_114_2h	0.0004
R2_114_2h	0.0004
R2_114_2h	0.0004
R2_114_2h	0.0005
R2_114_2h	0.0004
R2_114_2h	0.0002
R2_114_2h	0.0004
R2_114_2h	0.0002
R2_114_2h	0.0002
R2_114_2h	0.0004
R2_114_2h	0.0002
R2_114_2h	0.0005
R2_114_2h	0.0005
R2_114_2h	0.0006
R2_114_2h	0.0001
R2_114_2h	0.0003
R2_114_2h	0.0002
R2_114_2h	0.0004
R2_114_2h	0.0006
R2_114_2h	0.0006
R2_114_2h	0.0002
R2_114_2h	0.0004
R2_114_2h	0.0004
R2_114_2h	0.0002
R2_114_2h	0.0004
R2_114_2h	0.0004
R2_114_2h	0.0006
R2_114_2h	0.0002
R2_114_2h	0.0005
R2_114_2h	0.0002
R2_114_2h	0.0003
R2_114_2h	0.0005
R2_114_2h	0.0005
R2_114_2h	0.0004
R2_114_2h	0.0004
R2_114_2h	0.0006
R2_114_2h	0.0006
R3_114_2h	0.0001
R3_114_2h	0.0002
R3_114_2h	0.0002
R3_114_2h	0.0002
R3_114_2h	0.0001
R3_114_2h	0.0003
R3_114_2h	0.0002
R3_114_2h	0.0001
R3_114_2h	0.0003
R3_114_2h	0.0003
R3_114_2h	0.0004
R3_114_2h	0.0001
R3_114_2h	0.0002
R3_114_2h	0.0001
R3_114_2h	0.0003
R3_114_2h	0.0004
R3_114_2h	0.0004
R3_114_2h	0.0003
R3_114_2h	0.0003
R3_114_2h	0.0004
R3_114_2h	0.0003
R3_114_2h	0.0003
R3_114_2h	0.0003
R3_114_2h	0.0004
R3_114_2h	0.0005
R3_114_2h	0.0004
R3_114_2h	0.0004
R3_114_2h	0.0006
R3_114_2h	0.0005
R3_114_2h	0.0004
R3_114_2h	0.0006
R3_114_2h	0.0005
R3_114_2h	0.0003
R3_114_2h	0.0005
R3_114_2h	0.0003
R3_114_2h	0.0006
R3_114_2h	0.0004
R3_114_2h	0.0006
R3_114_2h	0.0006
R3_114_2h	0.0004
R3_114_2h	0.0007
R3_114_2h	0.0005
R3_114_2h	0.0006
R3_114_2h	0.0005
R3_114_2h	0.0006
R3_114_2h	0.0004
R3_114_2h	0.0006
R3_114_2h	0.0004
R3_114_2h	0.0006
R3_114_2h	0.0009
R3_114_2h	0.0006
R3_114_2h	0.0006
R3_114_2h	0.0005
R3_114_2h	0.0005
R3_114_2h	0.0005
R3_114_2h	0.0006
R3_114_2h	0.0003
R3_114_2h	0.0007
R3_114_2h	0.0006
R3_114_2h	0.0005
R3_114_2h	0.0007
R3_114_2h	0.0004
R3_114_2h	0.0007
R3_114_2h	0.0004
R3_114_2h	0.0006
R3_114_2h	0.0006
R3_114_2h	0.0005
R3_114_2h	0.0003
R3_114_2h	0.0007
R3_114_2h	0.0006
R3_114_2h	0.0006
R3_114_2h	0.0004
R3_114_2h	0.0006
R3_114_2h	0.0008
R3_114_2h	0.0004
R3_114_2h	0.0006
R3_114_2h	0.0007
R3_114_2h	0.0006
R3_114_2h	0.0008
R3_114_2h	0.0006
R3_114_2h	0.0005
R3_114_2h	0.0005
R3_114_2h	0.0007
R3_114_2h	0.0008
R3_114_2h	0.0006
R3_114_2h	0.0005
R3_114_2h	0.0007
R3_114_2h	0.0002
R3_114_2h	0.0004
R3_114_2h	0.0005
R3_114_2h	0.0005
R3_114_2h	0.0004
R3_114_2h	0.0008
R3_114_2h	0.0004
R3_114_2h	0.0003
R3_114_2h	0.0005
R3_114_2h	0.0007
R3_114_2h	0.0007
R3_114_2h	0.0003
R3_114_2h	0.0003

## Sheet: Figure 5
Fig. 5A			Fig. 5C
condition	fluorescence intensity		condition	fluorescence intensity
R1_induction_0h	0.0015		R1_WT_0h	0.0001961
R1_induction_0h	0.0021		R1_WT_0h	0.000239
R1_induction_0h	0.0013		R1_WT_0h	0.0003237
R1_induction_0h	0.0023		R1_WT_0h	0.0002896
R1_induction_0h	0.0019		R1_WT_0h	0.0004311
R1_induction_0h	0.0015		R1_WT_0h	0.0003678
R1_induction_0h	0.0013		R1_WT_0h	0.0004525
R1_induction_0h	0.0012		R1_WT_0h	0.0002448
R1_induction_0h	0.0022		R1_WT_0h	0.0004377
R1_induction_0h	0.0015		R1_WT_0h	0.0004271
R1_induction_0h	0.0025		R1_WT_0h	0.0004973
R1_induction_0h	0.0032		R1_WT_0h	0.000393
R1_induction_0h	0.0028		R1_WT_0h	0.0004741
R1_induction_0h	0.0037		R1_WT_0h	0.0003049
R1_induction_0h	0.002		R1_WT_0h	0.0004358
R1_induction_0h	0.003		R1_WT_0h	0.0005823
R1_induction_0h	0.0026		R1_WT_0h	0.0005347
R1_induction_0h	0.0034		R1_WT_0h	0.000131
R1_induction_0h	0.0018		R1_WT_0h	0.0005895
R1_induction_0h	0.0015		R1_WT_0h	0.0004711
R1_induction_0h	0.0022		R1_WT_0h	0.0005749
R1_induction_0h	0.0034		R1_WT_0h	0.0006821
R1_induction_0h	0.0025		R1_WT_0h	0.0002482
R1_induction_0h	0.0032		R1_WT_0h	0.0006333
R1_induction_0h	0.0008		R1_WT_0h	0.0003618
R1_induction_0h	0.0025		R1_WT_0h	0.0006285
R1_induction_0h	0.0026		R1_WT_0h	0.0006221
R1_induction_0h	0.0018		R1_WT_0h	0.0006557
R1_induction_0h	0.0025		R1_WT_0h	0.0002991
R1_induction_0h	0.003		R1_WT_0h	0.0002404
R1_induction_0h	0.0028		R1_WT_0h	0.0006533
R1_induction_0h	0.0026		R1_WT_0h	0.0006514
R1_induction_0h	0.0041		R1_WT_0h	0.0006033
R1_induction_0h	0.0025		R1_WT_0h	0.0001724
R1_induction_0h	0.0031		R1_WT_0h	0.0004528
R1_induction_0h	0.0054		R1_WT_0h	0.0007729
R1_induction_0h	0.0016		R1_WT_0h	0.0003722
R1_induction_0h	0.0048		R1_WT_0h	0.0007435
R1_induction_0h	0.0025		R1_WT_0h	0.0008447
R1_induction_0h	0.002		R1_WT_0h	0.0002917
R1_induction_0h	0.004		R1_WT_0h	0.0004421
R1_induction_0h	0.0012		R1_WT_0h	0.0004826
R1_induction_0h	0.0027		R1_WT_0h	0.0005662
R1_induction_0h	0.0036		R1_WT_0h	0.0002489
R1_induction_0h	0.0028		R1_WT_0h	0.0004931
R1_induction_0h	0.0014		R1_WT_0h	0.0002797
R1_induction_0h	0.0028		R1_WT_0h	0.0003605
R1_induction_0h	0.0029		R1_WT_0h	0.0006035
R1_induction_0h	0.0027		R1_WT_0h	0.0004784
R1_induction_0h	0.0031		R1_WT_0h	0.0006617
R1_induction_0h	0.0016		R1_WT_0h	0.0007928
R1_induction_0h	0.0018		R1_WT_0h	0.0006807
R1_induction_0h	0.0033		R1_WT_0h	0.0003761
R1_induction_0h	0.0015		R1_WT_0h	0.0007118
R1_induction_0h	0.0026		R1_WT_0h	0.0003352
R1_induction_0h	0.0024		R1_WT_0h	0.0001791
R1_induction_0h	0.0037		R1_WT_0h	0.0005681
R1_induction_0h	0.003		R1_WT_0h	0.0004705
R1_induction_0h	0.002		R1_WT_0h	0.0005108
R1_induction_0h	0.0039		R1_WT_0h	0.0004876
R1_induction_0h	0.0028		R1_WT_0h	0.00048
R1_induction_0h	0.0031		R1_WT_0h	0.0004698
R1_induction_0h	0.0032		R1_WT_0h	0.0005142
R1_induction_0h	0.0019		R1_WT_0h	0.0004306
R1_induction_0h	0.0027		R1_WT_0h	0.000445
R1_induction_0h	0.0036		R1_WT_0h	0.0005584
R1_induction_0h	0.0029		R1_WT_0h	0.0004337
R1_induction_0h	0.0043		R1_WT_0h	0.0003243
R1_induction_0h	0.0016		R1_WT_0h	0.0002143
R1_induction_0h	0.0029		R1_WT_0h	7.04e-05
R1_induction_0h	0.0044		R1_WT_0h	0.0004281
R1_induction_0h	0.0052		R1_WT_0h	0.0004602
R1_induction_0h	0.0022		R1_WT_0h	0.000179
R1_induction_0h	0.003		R1_WT_0h	0.0003985
R1_induction_0h	0.0031		R1_WT_0h	0.0003115
R1_induction_0h	0.0035		R1_WT_0h	0.0003785
R1_induction_0h	0.001		R1_WT_0h	0.0002887
R1_induction_0h	0.0024		R1_WT_0h	0.0003717
R1_induction_0h	0.0028		R1_WT_0h	0.0003275
R1_induction_0h	0.0019		R1_WT_0h	0.000381
R1_induction_0h	0.0017		R1_WT_0h	0.0002459
R1_induction_0h	0.0015		R1_WT_0h	0.0003199
R1_induction_0h	0.0022		R1_WT_0h	0.0003073
R1_induction_0h	0.002		R1_WT_0h	0.000411
R1_induction_0h	0.0036		R1_WT_0h	0.0005046
R1_induction_0h	0.0043		R1_WT_0h	0.0004231
R1_induction_0h	0.0035		R1_WT_0h	0.0003543
R1_induction_0h	0.0029		R1_WT_0h	0.0005565
R1_induction_0h	0.0018		R1_WT_0h	0.0004866
R1_induction_0h	0.0038		R1_WT_0h	0.0004207
R1_induction_0h	0.0014		R1_WT_0h	0.0005991
R1_induction_0h	0.0026		R1_WT_0h	0.0004753
R1_induction_0h	0.0028		R1_WT_0h	0.0004855
R1_induction_0h	0.0016		R1_WT_0h	0.0004882
R1_induction_0h	0.0017		R1_WT_0h	0.0006164
R1_induction_0h	0.001		R1_WT_0h	0.0007448
R1_induction_0h	0.0017		R1_WT_0h	0.000598
R1_induction_0h	0.0027		R1_WT_0h	0.0005731
R1_induction_0h	0.0039		R1_WT_0h	0.0005879
R1_induction_0h	0.0034		R1_WT_0h	0.0007068
R2_induction_0h	0.0036		R2_WT_0h	0.0002646
R2_induction_0h	0.0018		R2_WT_0h	2.17e-05
R2_induction_0h	0.0029		R2_WT_0h	0.0004028
R2_induction_0h	0.0015		R2_WT_0h	0.0003528
R2_induction_0h	0.0014		R2_WT_0h	2.74e-05
R2_induction_0h	0.0028		R2_WT_0h	0.000276
R2_induction_0h	0.0017		R2_WT_0h	0.0003071
R2_induction_0h	0.0015		R2_WT_0h	0.000424
R2_induction_0h	0.0024		R2_WT_0h	0.0001415
R2_induction_0h	0.0023		R2_WT_0h	4.05e-05
R2_induction_0h	0.0016		R2_WT_0h	0.0003856
R2_induction_0h	0.0031		R2_WT_0h	0.000506
R2_induction_0h	0.0019		R2_WT_0h	0.0004059
R2_induction_0h	0.0023		R2_WT_0h	0.0005848
R2_induction_0h	0.0017		R2_WT_0h	0.0005623
R2_induction_0h	0.0018		R2_WT_0h	0.0004912
R2_induction_0h	0.0034		R2_WT_0h	0.0004457
R2_induction_0h	0.0016		R2_WT_0h	0.0005081
R2_induction_0h	0.0017		R2_WT_0h	6.24e-05
R2_induction_0h	0.0031		R2_WT_0h	0.0005682
R2_induction_0h	0.0025		R2_WT_0h	0.0001188
R2_induction_0h	0.0034		R2_WT_0h	0.0004108
R2_induction_0h	0.0018		R2_WT_0h	0.000314
R2_induction_0h	0.003		R2_WT_0h	0.0003903
R2_induction_0h	0.0026		R2_WT_0h	0.0004311
R2_induction_0h	0.0019		R2_WT_0h	0.0005369
R2_induction_0h	0.0029		R2_WT_0h	0.0005205
R2_induction_0h	0.0038		R2_WT_0h	0.0004304
R2_induction_0h	0.0022		R2_WT_0h	0.0004335
R2_induction_0h	0.0032		R2_WT_0h	0.0005862
R2_induction_0h	0.0019		R2_WT_0h	0.0002193
R2_induction_0h	0.0031		R2_WT_0h	0.0003604
R2_induction_0h	0.0025		R2_WT_0h	0.0002773
R2_induction_0h	0.0026		R2_WT_0h	0.0005133
R2_induction_0h	0.0018		R2_WT_0h	0.0001774
R2_induction_0h	0.0025		R2_WT_0h	0.0006284
R2_induction_0h	0.0028		R2_WT_0h	0.000936
R2_induction_0h	0.0018		R2_WT_0h	0.0004572
R2_induction_0h	0.0039		R2_WT_0h	0.0004037
R2_induction_0h	0.0022		R2_WT_0h	0.0001047
R2_induction_0h	0.0041		R2_WT_0h	0.0003485
R2_induction_0h	0.002		R2_WT_0h	0.0005721
R2_induction_0h	0.0024		R2_WT_0h	0.0003749
R2_induction_0h	0.0036		R2_WT_0h	0.0004693
R2_induction_0h	0.002		R2_WT_0h	0.0005633
R2_induction_0h	0.004		R2_WT_0h	0.0004434
R2_induction_0h	0.0024		R2_WT_0h	0.0005295
R2_induction_0h	0.0049		R2_WT_0h	7.29e-05
R2_induction_0h	0.0035		R2_WT_0h	0.0006643
R2_induction_0h	0.0012		R2_WT_0h	0.0004873
R2_induction_0h	0.0032		R2_WT_0h	0.0006012
R2_induction_0h	0.0027		R2_WT_0h	0.0001357
R2_induction_0h	0.0022		R2_WT_0h	0.0005316
R2_induction_0h	0.0018		R2_WT_0h	0.0004728
R2_induction_0h	0.0016		R2_WT_0h	0.0005064
R2_induction_0h	0.0016		R2_WT_0h	0.0006749
R2_induction_0h	0.0043		R2_WT_0h	0.0002754
R2_induction_0h	0.0034		R2_WT_0h	0.0006142
R2_induction_0h	0.0016		R2_WT_0h	0.0006756
R2_induction_0h	0.0008		R2_WT_0h	0.0008028
R2_induction_0h	0.0042		R2_WT_0h	0.0003682
R2_induction_0h	0.002		R2_WT_0h	0.0001097
R2_induction_0h	0.0021		R2_WT_0h	0.0006178
R2_induction_0h	0.0021		R2_WT_0h	0.0005192
R2_induction_0h	0.003		R2_WT_0h	0.0004903
R2_induction_0h	0.0014		R2_WT_0h	0.0004567
R2_induction_0h	0.0015		R2_WT_0h	0.0005139
R2_induction_0h	0.0032		R2_WT_0h	0.0001036
R2_induction_0h	0.0023		R2_WT_0h	0.0006359
R2_induction_0h	0.0014		R2_WT_0h	0.0004682
R2_induction_0h	0.002		R2_WT_0h	0.0005587
R2_induction_0h	0.0044		R2_WT_0h	0.0004832
R2_induction_0h	0.0021		R2_WT_0h	0.0003711
R2_induction_0h	0.0026		R2_WT_0h	0.0007561
R2_induction_0h	0.0026		R2_WT_0h	0.0003315
R2_induction_0h	0.0011		R2_WT_0h	0.0004756
R2_induction_0h	0.0028		R2_WT_0h	0.0001479
R2_induction_0h	0.0026		R2_WT_0h	0.000111
R2_induction_0h	0.0022		R2_WT_0h	0.0004158
R2_induction_0h	0.0033		R2_WT_0h	0.0001034
R2_induction_0h	0.0016		R2_WT_0h	0.0005734
R2_induction_0h	0.0022		R2_WT_0h	0.0004418
R2_induction_0h	0.0022		R2_WT_0h	0.0004866
R2_induction_0h	0.0032		R2_WT_0h	0.0001421
R2_induction_0h	0.0022		R2_WT_0h	0.0003298
R2_induction_0h	0.0021		R2_WT_0h	0.0004229
R2_induction_0h	0.0027		R2_WT_0h	0.0004979
R2_induction_0h	0.0016		R2_WT_0h	0.0005724
R2_induction_0h	0.0016		R2_WT_0h	0.0001926
R2_induction_0h	0.0035		R2_WT_0h	0.0004791
R2_induction_0h	0.0027		R2_WT_0h	0.0005078
R2_induction_0h	0.001		R2_WT_0h	0.000487
R2_induction_0h	0.0019		R2_WT_0h	0.0003418
R2_induction_0h	0.0018		R2_WT_0h	0.0004518
R2_induction_0h	0.0022		R2_WT_0h	0.0005366
R2_induction_0h	0.002		R2_WT_0h	0.0002717
R2_induction_0h	0.0017		R2_WT_0h	0.0002203
R2_induction_0h	0.002		R2_WT_0h	0.0001431
R2_induction_0h	0.0029		R2_WT_0h	0.0007221
R2_induction_0h	0.0025		R2_WT_0h	0.0005413
R3_induction_0h	0.0018		R3_WT_0h	0.0004
R3_induction_0h	0.0021		R3_WT_0h	0.0004
R3_induction_0h	0.0029		R3_WT_0h	0.0005
R3_induction_0h	0.0031		R3_WT_0h	0.0007
R3_induction_0h	0.001		R3_WT_0h	0.0011
R3_induction_0h	0.0021		R3_WT_0h	0.0004
R3_induction_0h	0.0028		R3_WT_0h	0.0007
R3_induction_0h	0.0016		R3_WT_0h	0.0005
R3_induction_0h	0.002		R3_WT_0h	0.0005
R3_induction_0h	0.0026		R3_WT_0h	0.0005
R3_induction_0h	0.0031		R3_WT_0h	0.0006
R3_induction_0h	0.0024		R3_WT_0h	0.0008
R3_induction_0h	0.0027		R3_WT_0h	0.0006
R3_induction_0h	0.0018		R3_WT_0h	0.0002
R3_induction_0h	0.0019		R3_WT_0h	0.0006
R3_induction_0h	0.0018		R3_WT_0h	0.0005
R3_induction_0h	0.0035		R3_WT_0h	0.0003
R3_induction_0h	0.0033		R3_WT_0h	0.0003
R3_induction_0h	0.0014		R3_WT_0h	0.0003
R3_induction_0h	0.0019		R3_WT_0h	0.0005
R3_induction_0h	0.0014		R3_WT_0h	0.0005
R3_induction_0h	0.0013		R3_WT_0h	0.0004
R3_induction_0h	0.0017		R3_WT_0h	0.0004
R3_induction_0h	0.0055		R3_WT_0h	0.0005
R3_induction_0h	0.0045		R3_WT_0h	0.0004
R3_induction_0h	0.0023		R3_WT_0h	0.0006
R3_induction_0h	0.0014		R3_WT_0h	0.0005
R3_induction_0h	0.0022		R3_WT_0h	0.0007
R3_induction_0h	0.0015		R3_WT_0h	0.0006
R3_induction_0h	0.0033		R3_WT_0h	0.0005
R3_induction_0h	0.0029		R3_WT_0h	0.0005
R3_induction_0h	0.0019		R3_WT_0h	0.0003
R3_induction_0h	0.0018		R3_WT_0h	0.0003
R3_induction_0h	0.0019		R3_WT_0h	0.0009
R3_induction_0h	0.0017		R3_WT_0h	0.0007
R3_induction_0h	0.0031		R3_WT_0h	0.0006
R3_induction_0h	0.0021		R3_WT_0h	0.0006
R3_induction_0h	0.0022		R3_WT_0h	0.0003
R3_induction_0h	0.001		R3_WT_0h	0.0002
R3_induction_0h	0.0026		R3_WT_0h	0.0002
R3_induction_0h	0.0029		R3_WT_0h	0.0001
R3_induction_0h	0.0019		R3_WT_0h	0.0004
R3_induction_0h	0.0012		R3_WT_0h	0.0005
R3_induction_0h	0.0015		R3_WT_0h	0.0004
R3_induction_0h	0.0023		R3_WT_0h	0.0003
R3_induction_0h	0.0022		R3_WT_0h	0.0004
R3_induction_0h	0.0011		R3_WT_0h	0.0004
R3_induction_0h	0.001		R3_WT_0h	0.0004
R3_induction_0h	0.0023		R3_WT_0h	0.0006
R3_induction_0h	0.0045		R3_WT_0h	0.0007
R3_induction_0h	0.0025		R3_WT_0h	0.0006
R3_induction_0h	0.0038		R3_WT_0h	0.0006
R3_induction_0h	0.0013		R3_WT_0h	0.0005
R3_induction_0h	0.0021		R3_WT_0h	0.0007
R3_induction_0h	0.0025		R3_WT_0h	0.0007
R3_induction_0h	0.002		R3_WT_0h	0.0008
R3_induction_0h	0.0017		R3_WT_0h	0.0007
R3_induction_0h	0.0034		R3_WT_0h	0.0008
R3_induction_0h	0.0018		R3_WT_0h	0.0007
R3_induction_0h	0.0022		R3_WT_0h	0.0007
R3_induction_0h	0.0025		R3_WT_0h	0.0008
R3_induction_0h	0.0026		R3_WT_0h	0.0005
R3_induction_0h	0.0011		R3_WT_0h	0.0006
R3_induction_0h	0.002		R3_WT_0h	0.0006
R3_induction_0h	0.0042		R3_WT_0h	0.0005
R3_induction_0h	0.0028		R3_WT_0h	0.0005
R3_induction_0h	0.0027		R3_WT_0h	0.0004
R3_induction_0h	0.0029		R3_WT_0h	0.0004
R3_induction_0h	0.0025		R3_WT_0h	0.0006
R3_induction_0h	0.0029		R3_WT_0h	0.0005
R3_induction_0h	0.0017		R3_WT_0h	0.0003
R3_induction_0h	0.0029		R3_WT_0h	0.0004
R3_induction_0h	0.0022		R3_WT_0h	0.0004
R3_induction_0h	0.0029		R3_WT_0h	0.0003
R3_induction_0h	0.0014		R3_WT_0h	0.0003
R3_induction_0h	0.0036		R3_WT_0h	0.0007
R3_induction_0h	0.0027		R3_WT_0h	0.0007
R3_induction_0h	0.0028		R3_WT_0h	0.0004
R3_induction_0h	0.002		R3_WT_0h	0.0005
R3_induction_0h	0.0014		R3_WT_0h	0.0005
R3_induction_0h	0.002		R3_WT_0h	0.0006
R3_induction_0h	0.0019		R3_WT_0h	0.0004
R3_induction_0h	0.002		R3_WT_0h	0.0005
R3_induction_0h	0.0014		R3_WT_0h	0.0005
R3_induction_0h	0.001		R3_WT_0h	0.0005
R3_induction_0h	0.0013		R3_WT_0h	0.0007
R3_induction_0h	0.0028		R3_WT_0h	0.0007
R3_induction_0h	0.0033		R3_WT_0h	0.0007
R3_induction_0h	0.0022		R3_WT_0h	0.0008
R3_induction_0h	0.0016		R3_WT_0h	0.0006
R3_induction_0h	0.0027		R3_WT_0h	0.0006
R3_induction_0h	0.0009		R3_WT_0h	0.0005
R3_induction_0h	0.002		R3_WT_0h	0.0007
R3_induction_0h	0.0013		R3_WT_0h	0.0006
R3_induction_0h	0.0018		R3_WT_0h	0.0005
R3_induction_0h	0.0023		R3_WT_0h	0.0006
R3_induction_0h	0.0025		R3_WT_0h	0.0007
R3_induction_0h	0.0018		R3_WT_0h	0.0006
R3_induction_0h	0.0019		R3_WT_0h	0.0007
R3_induction_0h	0.0027		R3_WT_0h	0.0014
R1_induction_2h	0.0022		R1_WT_2h	0.0053
R1_induction_2h	0.0026		R1_WT_2h	0.0048
R1_induction_2h	0.0035		R1_WT_2h	0.005
R1_induction_2h	0.0034		R1_WT_2h	0.0008
R1_induction_2h	0.0022		R1_WT_2h	0.0056
R1_induction_2h	0.002		R1_WT_2h	0.0007
R1_induction_2h	0.0053		R1_WT_2h	0.0083
R1_induction_2h	0.0028		R1_WT_2h	0.0025
R1_induction_2h	0.0021		R1_WT_2h	0.0022
R1_induction_2h	0.0025		R1_WT_2h	0.0011
R1_induction_2h	0.006		R1_WT_2h	0.0068
R1_induction_2h	0.0043		R1_WT_2h	0.0043
R1_induction_2h	0.0028		R1_WT_2h	0.0049
R1_induction_2h	0.0022		R1_WT_2h	0.0005
R1_induction_2h	0.0019		R1_WT_2h	0.005
R1_induction_2h	0.0055		R1_WT_2h	0.0075
R1_induction_2h	0.0037		R1_WT_2h	0.0111
R1_induction_2h	0.0021		R1_WT_2h	0.007
R1_induction_2h	0.0019		R1_WT_2h	0.0047
R1_induction_2h	0.0032		R1_WT_2h	0.0072
R1_induction_2h	0.0014		R1_WT_2h	0.004
R1_induction_2h	0.0023		R1_WT_2h	0.0076
R1_induction_2h	0.0029		R1_WT_2h	0.0074
R1_induction_2h	0.0042		R1_WT_2h	0.0039
R1_induction_2h	0.0023		R1_WT_2h	0.0016
R1_induction_2h	0.0025		R1_WT_2h	0.0101
R1_induction_2h	0.0013		R1_WT_2h	0.011
R1_induction_2h	0.0023		R1_WT_2h	0.0052
R1_induction_2h	0.0033		R1_WT_2h	0.0111
R1_induction_2h	0.0018		R1_WT_2h	0.0054
R1_induction_2h	0.0018		R1_WT_2h	0.0068
R1_induction_2h	0.0026		R1_WT_2h	0.0009
R1_induction_2h	0.0025		R1_WT_2h	0.0032
R1_induction_2h	0.003		R1_WT_2h	0.0074
R1_induction_2h	0.0027		R1_WT_2h	0.0043
R1_induction_2h	0.0032		R1_WT_2h	0.0066
R1_induction_2h	0.0017		R1_WT_2h	0.0069
R1_induction_2h	0.0043		R1_WT_2h	0.0062
R1_induction_2h	0.0023		R1_WT_2h	0.0035
R1_induction_2h	0.0033		R1_WT_2h	0.0009
R1_induction_2h	0.005		R1_WT_2h	0.0035
R1_induction_2h	0.0036		R1_WT_2h	0.0005
R1_induction_2h	0.002		R1_WT_2h	0.0164
R1_induction_2h	0.0035		R1_WT_2h	0.0027
R1_induction_2h	0.0029		R1_WT_2h	0.0097
R1_induction_2h	0.0036		R1_WT_2h	0.0061
R1_induction_2h	0.0028		R1_WT_2h	0.0101
R1_induction_2h	0.0032		R1_WT_2h	0.0087
R1_induction_2h	0.0017		R1_WT_2h	0.0021
R1_induction_2h	0.0051		R1_WT_2h	0.001
R1_induction_2h	0.0054		R1_WT_2h	0.0118
R1_induction_2h	0.0029		R1_WT_2h	0.0122
R1_induction_2h	0.0042		R1_WT_2h	0.0103
R1_induction_2h	0.0023		R1_WT_2h	0.0053
R1_induction_2h	0.0036		R1_WT_2h	0.0009
R1_induction_2h	0.0022		R1_WT_2h	0.0079
R1_induction_2h	0.0029		R1_WT_2h	0.0073
R1_induction_2h	0.0028		R1_WT_2h	0.0085
R1_induction_2h	0.0041		R1_WT_2h	0.0008
R1_induction_2h	0.0022		R1_WT_2h	0.0036
R1_induction_2h	0.0025		R1_WT_2h	0.0156
R1_induction_2h	0.0027		R1_WT_2h	0.0065
R1_induction_2h	0.0049		R1_WT_2h	0.0015
R1_induction_2h	0.0023		R1_WT_2h	0.0061
R1_induction_2h	0.0057		R1_WT_2h	0.0121
R1_induction_2h	0.0017		R1_WT_2h	0.0186
R1_induction_2h	0.0032		R1_WT_2h	0.0047
R1_induction_2h	0.0028		R1_WT_2h	0.0064
R1_induction_2h	0.0023		R1_WT_2h	0.0024
R1_induction_2h	0.0042		R1_WT_2h	0.0043
R1_induction_2h	0.0017		R1_WT_2h	0.007
R1_induction_2h	0.002		R1_WT_2h	0.0003
R1_induction_2h	0.0033		R1_WT_2h	0.0113
R1_induction_2h	0.0027		R1_WT_2h	0.0011
R1_induction_2h	0.0048		R1_WT_2h	0.0124
R1_induction_2h	0.0029		R1_WT_2h	0.0061
R1_induction_2h	0.0014		R1_WT_2h	0.0085
R1_induction_2h	0.0027		R1_WT_2h	0.0032
R1_induction_2h	0.002		R1_WT_2h	0.0072
R1_induction_2h	0.0037		R1_WT_2h	0.011
R1_induction_2h	0.003		R1_WT_2h	0.0055
R1_induction_2h	0.0033		R1_WT_2h	0.0075
R1_induction_2h	0.0019		R1_WT_2h	0.0036
R1_induction_2h	0.003		R1_WT_2h	0.002
R1_induction_2h	0.0034		R1_WT_2h	0.0084
R1_induction_2h	0.0023		R1_WT_2h	0.003
R1_induction_2h	0.003		R1_WT_2h	0.0091
R1_induction_2h	0.0034		R1_WT_2h	0.0006
R1_induction_2h	0.0041		R1_WT_2h	0.002
R1_induction_2h	0.0024		R1_WT_2h	0.0038
R1_induction_2h	0.0037		R1_WT_2h	0.0066
R1_induction_2h	0.0014		R1_WT_2h	0.0115
R1_induction_2h	0.004		R1_WT_2h	0.0031
R1_induction_2h	0.0012		R1_WT_2h	0.0075
R1_induction_2h	0.0024		R1_WT_2h	0.0065
R1_induction_2h	0.0024		R1_WT_2h	0.0206
R1_induction_2h	0.0148		R1_WT_2h	0.0071
R1_induction_2h	0.0027		R1_WT_2h	0.0107
R1_induction_2h	0.0029		R1_WT_2h	0.0056
R1_induction_2h	0.0035		R1_WT_2h	0.0061
R2_induction_2h	0.0038		R2_WT_2h	0.0016
R2_induction_2h	0.0005		R2_WT_2h	0.0012
R2_induction_2h	0.0035		R2_WT_2h	0.0066
R2_induction_2h	0.0021		R2_WT_2h	0.0047
R2_induction_2h	0.0018		R2_WT_2h	0.0047
R2_induction_2h	0.0025		R2_WT_2h	0.001
R2_induction_2h	0.0019		R2_WT_2h	0.0027
R2_induction_2h	0.0034		R2_WT_2h	0.0041
R2_induction_2h	0.0018		R2_WT_2h	0.0067
R2_induction_2h	0.0049		R2_WT_2h	0.0059
R2_induction_2h	0.0055		R2_WT_2h	0.0034
R2_induction_2h	0.003		R2_WT_2h	0.0066
R2_induction_2h	0.0022		R2_WT_2h	0.003
R2_induction_2h	0.0015		R2_WT_2h	0.0096
R2_induction_2h	0.0037		R2_WT_2h	0.0108
R2_induction_2h	0.0014		R2_WT_2h	0.003
R2_induction_2h	0.0022		R2_WT_2h	0.009
R2_induction_2h	0.0021		R2_WT_2h	0.0094
R2_induction_2h	0.0019		R2_WT_2h	0.0069
R2_induction_2h	0.0024		R2_WT_2h	0.0017
R2_induction_2h	0.0093		R2_WT_2h	0.0077
R2_induction_2h	0.002		R2_WT_2h	0.0111
R2_induction_2h	0.0024		R2_WT_2h	0.0033
R2_induction_2h	0.0041		R2_WT_2h	0.0015
R2_induction_2h	0.0043		R2_WT_2h	0.009
R2_induction_2h	0.0024		R2_WT_2h	0.012
R2_induction_2h	0.0015		R2_WT_2h	0.0107
R2_induction_2h	0.003		R2_WT_2h	0.0066
R2_induction_2h	0.0026		R2_WT_2h	0.003
R2_induction_2h	0.0035		R2_WT_2h	0.0111
R2_induction_2h	0.0021		R2_WT_2h	0.0024
R2_induction_2h	0.0023		R2_WT_2h	0.0045
R2_induction_2h	0.0025		R2_WT_2h	0.0006
R2_induction_2h	0.003		R2_WT_2h	0.0105
R2_induction_2h	0.0037		R2_WT_2h	0.0058
R2_induction_2h	0.0026		R2_WT_2h	0.0067
R2_induction_2h	0.0048		R2_WT_2h	0.0023
R2_induction_2h	0.0022		R2_WT_2h	0.0102
R2_induction_2h	0.0024		R2_WT_2h	0.0102
R2_induction_2h	0.0016		R2_WT_2h	0.0044
R2_induction_2h	0.0021		R2_WT_2h	0.0066
R2_induction_2h	0.0035		R2_WT_2h	0.0057
R2_induction_2h	0.0033		R2_WT_2h	0.0053
R2_induction_2h	0.0025		R2_WT_2h	0.0124
R2_induction_2h	0.0039		R2_WT_2h	0.0017
R2_induction_2h	0.0036		R2_WT_2h	0.0063
R2_induction_2h	0.0028		R2_WT_2h	0.0071
R2_induction_2h	0.0037		R2_WT_2h	0.0043
R2_induction_2h	0.0027		R2_WT_2h	0.0095
R2_induction_2h	0.004		R2_WT_2h	0.0104
R2_induction_2h	0.0022		R2_WT_2h	0.0143
R2_induction_2h	0.0026		R2_WT_2h	0.0033
R2_induction_2h	0.0041		R2_WT_2h	0.0038
R2_induction_2h	0.0034		R2_WT_2h	0.0094
R2_induction_2h	0.0036		R2_WT_2h	0.0046
R2_induction_2h	0.002		R2_WT_2h	0.0084
R2_induction_2h	0.0021		R2_WT_2h	0.0003
R2_induction_2h	0.0031		R2_WT_2h	0.0014
R2_induction_2h	0.004		R2_WT_2h	0.0076
R2_induction_2h	0.0021		R2_WT_2h	0.0078
R2_induction_2h	0.0034		R2_WT_2h	0.0011
R2_induction_2h	0.0035		R2_WT_2h	0.0049
R2_induction_2h	0.0024		R2_WT_2h	0.0044
R2_induction_2h	0.0033		R2_WT_2h	0.0115
R2_induction_2h	0.0032		R2_WT_2h	0.0058
R2_induction_2h	0.0022		R2_WT_2h	0.0113
R2_induction_2h	0.0032		R2_WT_2h	0.01
R2_induction_2h	0.0041		R2_WT_2h	0.0138
R2_induction_2h	0.002		R2_WT_2h	0.005
R2_induction_2h	0.0018		R2_WT_2h	0.0029
R2_induction_2h	0.0043		R2_WT_2h	0.0112
R2_induction_2h	0.0031		R2_WT_2h	0.0052
R2_induction_2h	0.0059		R2_WT_2h	0.0018
R2_induction_2h	0.0027		R2_WT_2h	0
R2_induction_2h	0.0037		R2_WT_2h	0.0091
R2_induction_2h	0.0038		R2_WT_2h	0.0059
R2_induction_2h	0.0035		R2_WT_2h	0.0087
R2_induction_2h	0.0045		R2_WT_2h	0
R2_induction_2h	0.0041		R2_WT_2h	0.0149
R2_induction_2h	0.0022		R2_WT_2h	0.0114
R2_induction_2h	0.0031		R2_WT_2h	0.0085
R2_induction_2h	0.0025		R2_WT_2h	0.0045
R2_induction_2h	0.0022		R2_WT_2h	0.008
R2_induction_2h	0.0018		R2_WT_2h	0.0108
R2_induction_2h	0.0029		R2_WT_2h	0.0058
R2_induction_2h	0.0035		R2_WT_2h	0.0115
R2_induction_2h	0.0063		R2_WT_2h	0.0074
R2_induction_2h	0.0034		R2_WT_2h	0.0118
R2_induction_2h	0.0035		R2_WT_2h	0.0072
R2_induction_2h	0.0035		R2_WT_2h	0.0027
R2_induction_2h	0.0028		R2_WT_2h	0.0038
R2_induction_2h	0.0035		R2_WT_2h	0.009
R2_induction_2h	0.0042		R2_WT_2h	0.0115
R2_induction_2h	0.0019		R2_WT_2h	0.0036
R2_induction_2h	0.003		R2_WT_2h	0.0058
R2_induction_2h	0.0032		R2_WT_2h	0.0114
R2_induction_2h	0.0024		R2_WT_2h	0.0031
R2_induction_2h	0.0023		R2_WT_2h	0.0012
R2_induction_2h	0.0024		R2_WT_2h	0.0069
R2_induction_2h	0.0041		R2_WT_2h	0.0078
R3_induction_2h	0.0014		R3_WT_2h	0.0078
R3_induction_2h	0.0009		R3_WT_2h	0.0055
R3_induction_2h	0.002		R3_WT_2h	0.0071
R3_induction_2h	0.0013		R3_WT_2h	0.0064
R3_induction_2h	0.0008		R3_WT_2h	0.0128
R3_induction_2h	0.0021		R3_WT_2h	0.0048
R3_induction_2h	0.0025		R3_WT_2h	0.0011
R3_induction_2h	0.0018		R3_WT_2h	0.0041
R3_induction_2h	0.003		R3_WT_2h	0.0123
R3_induction_2h	0.0022		R3_WT_2h	0.0032
R3_induction_2h	0.0028		R3_WT_2h	0.0086
R3_induction_2h	0.0041		R3_WT_2h	0.0057
R3_induction_2h	0.0045		R3_WT_2h	0.0084
R3_induction_2h	0.0071		R3_WT_2h	0.0076
R3_induction_2h	0.0029		R3_WT_2h	0.0052
R3_induction_2h	0.0028		R3_WT_2h	0.0076
R3_induction_2h	0.0035		R3_WT_2h	0.0073
R3_induction_2h	0.0024		R3_WT_2h	0.0047
R3_induction_2h	0.0005		R3_WT_2h	0.0059
R3_induction_2h	0.0037		R3_WT_2h	0.0152
R3_induction_2h	0.0027		R3_WT_2h	0.0043
R3_induction_2h	0.0034		R3_WT_2h	0.0061
R3_induction_2h	0.0028		R3_WT_2h	0.0083
R3_induction_2h	0.0027		R3_WT_2h	0.0087
R3_induction_2h	0.0027		R3_WT_2h	0.0059
R3_induction_2h	0.0027		R3_WT_2h	0.0049
R3_induction_2h	0.0051		R3_WT_2h	0.0062
R3_induction_2h	0.003		R3_WT_2h	0.0081
R3_induction_2h	0.0016		R3_WT_2h	0.0078
R3_induction_2h	0.0024		R3_WT_2h	0.0067
R3_induction_2h	0.0019		R3_WT_2h	0.0134
R3_induction_2h	0.0017		R3_WT_2h	0.0057
R3_induction_2h	0.0024		R3_WT_2h	0.0133
R3_induction_2h	0.0017		R3_WT_2h	0.0082
R3_induction_2h	0.0027		R3_WT_2h	0.007
R3_induction_2h	0.0016		R3_WT_2h	0.0083
R3_induction_2h	0.0036		R3_WT_2h	0.0102
R3_induction_2h	0.003		R3_WT_2h	0.0079
R3_induction_2h	0.0031		R3_WT_2h	0.0084
R3_induction_2h	0.0019		R3_WT_2h	0.0086
R3_induction_2h	0.0025		R3_WT_2h	0.0097
R3_induction_2h	0.0033		R3_WT_2h	0.0085
R3_induction_2h	0.0032		R3_WT_2h	0.0108
R3_induction_2h	0.0028		R3_WT_2h	0.0052
R3_induction_2h	0.0023		R3_WT_2h	0.0085
R3_induction_2h	0.0032		R3_WT_2h	0.0061
R3_induction_2h	0.002		R3_WT_2h	0.0022
R3_induction_2h	0.005		R3_WT_2h	0.005
R3_induction_2h	0.0028		R3_WT_2h	0.0125
R3_induction_2h	0.0046		R3_WT_2h	0.0041
R3_induction_2h	0.0035		R3_WT_2h	0.004
R3_induction_2h	0.0024		R3_WT_2h	0.011
R3_induction_2h	0.0026		R3_WT_2h	0.0057
R3_induction_2h	0.0021		R3_WT_2h	0.0028
R3_induction_2h	0.0033		R3_WT_2h	0.0049
R3_induction_2h	0.003		R3_WT_2h	0.0156
R3_induction_2h	0.0041		R3_WT_2h	0.016
R3_induction_2h	0.0035		R3_WT_2h	0.0078
R3_induction_2h	0.0017		R3_WT_2h	0.0033
R3_induction_2h	0.0031		R3_WT_2h	0.0144
R3_induction_2h	0.0019		R3_WT_2h	0.0053
R3_induction_2h	0.0029		R3_WT_2h	0.0043
R3_induction_2h	0.0034		R3_WT_2h	0.0134
R3_induction_2h	0.0048		R3_WT_2h	0.0097
R3_induction_2h	0.0038		R3_WT_2h	0.0063
R3_induction_2h	0.0039		R3_WT_2h	0.0082
R3_induction_2h	0.002		R3_WT_2h	0.0098
R3_induction_2h	0.0028		R3_WT_2h	0.0097
R3_induction_2h	0.0043		R3_WT_2h	0.0065
R3_induction_2h	0.0027		R3_WT_2h	0.0208
R3_induction_2h	0.0025		R3_WT_2h	0.0005
R3_induction_2h	0.0044		R3_WT_2h	0.0065
R3_induction_2h	0.0043		R3_WT_2h	0.008
R3_induction_2h	0.0031		R3_WT_2h	0.0103
R3_induction_2h	0.0038		R3_WT_2h	0.0037
R3_induction_2h	0.0022		R3_WT_2h	0.0111
R3_induction_2h	0.0027		R3_WT_2h	0.004
R3_induction_2h	0.0017		R3_WT_2h	0.0017
R3_induction_2h	0.0041		R3_WT_2h	0.0069
R3_induction_2h	0.0025		R3_WT_2h	0.0046
R3_induction_2h	0.0024		R3_WT_2h	0.0045
R3_induction_2h	0.0027		R3_WT_2h	0.0038
R3_induction_2h	0.0025		R3_WT_2h	0.0098
R3_induction_2h	0.0036		R3_WT_2h	0.0016
R3_induction_2h	0.0021		R3_WT_2h	0.0039
R3_induction_2h	0.0035		R3_WT_2h	0.0113
R3_induction_2h	0.0024		R3_WT_2h	0.0047
R3_induction_2h	0.0033		R3_WT_2h	0.0076
R3_induction_2h	0.0065		R3_WT_2h	0.0096
R3_induction_2h	0.0036		R3_WT_2h	0.0137
R3_induction_2h	0.0029		R3_WT_2h	0.0063
R3_induction_2h	0.0051		R3_WT_2h	0.0074
R3_induction_2h	0.004		R3_WT_2h	0.01
R3_induction_2h	0.0035		R3_WT_2h	0.0187
R3_induction_2h	0.0034		R3_WT_2h	0.0028
R3_induction_2h	0.0025		R3_WT_2h	0.0068
R3_induction_2h	0.0017		R3_WT_2h	0.008
R3_induction_2h	0.0024		R3_WT_2h	0.0087
R3_induction_2h	0.0044		R3_WT_2h	0.0004
R3_induction_2h	0.0005		R3_WT_2h	0.0152
R1_induction_4h	0.002		R1_C2MG_0h	0.0087
R1_induction_4h	0.003		R1_C2MG_0h	0.0167
R1_induction_4h	0.0032		R1_C2MG_0h	0.0149
R1_induction_4h	0.0035		R1_C2MG_0h	0.0132
R1_induction_4h	0.0026		R1_C2MG_0h	0.0108
R1_induction_4h	0.0032		R1_C2MG_0h	0.0088
R1_induction_4h	0.0031		R1_C2MG_0h	0.0157
R1_induction_4h	0.0026		R1_C2MG_0h	0.0122
R1_induction_4h	0.0026		R1_C2MG_0h	0.0099
R1_induction_4h	0.0025		R1_C2MG_0h	0.0116
R1_induction_4h	0.0026		R1_C2MG_0h	0.0097
R1_induction_4h	0.0018		R1_C2MG_0h	0.0205
R1_induction_4h	0.0033		R1_C2MG_0h	0.0161
R1_induction_4h	0.0032		R1_C2MG_0h	0.0073
R1_induction_4h	0.0043		R1_C2MG_0h	0.0087
R1_induction_4h	0.0033		R1_C2MG_0h	0.0192
R1_induction_4h	0.0011		R1_C2MG_0h	0.0125
R1_induction_4h	0.0031		R1_C2MG_0h	0.0084
R1_induction_4h	0.0034		R1_C2MG_0h	0.0162
R1_induction_4h	0.0036		R1_C2MG_0h	0.0131
R1_induction_4h	0.0013		R1_C2MG_0h	0.0081
R1_induction_4h	0.0017		R1_C2MG_0h	0.0124
R1_induction_4h	0.003		R1_C2MG_0h	0.0201
R1_induction_4h	0.0027		R1_C2MG_0h	0.0092
R1_induction_4h	0.0019		R1_C2MG_0h	0.0133
R1_induction_4h	0.0026		R1_C2MG_0h	0.0148
R1_induction_4h	0.0018		R1_C2MG_0h	0.015
R1_induction_4h	0.0034		R1_C2MG_0h	0.0119
R1_induction_4h	0.002		R1_C2MG_0h	0.0141
R1_induction_4h	0.0025		R1_C2MG_0h	0.0092
R1_induction_4h	0.003		R1_C2MG_0h	0.0134
R1_induction_4h	0.0035		R1_C2MG_0h	0.0116
R1_induction_4h	0.0028		R1_C2MG_0h	0.0115
R1_induction_4h	0.0031		R1_C2MG_0h	0.0105
R1_induction_4h	0.0022		R1_C2MG_0h	0.015
R1_induction_4h	0.003		R1_C2MG_0h	0.015
R1_induction_4h	0.0019		R1_C2MG_0h	0.0087
R1_induction_4h	0.004		R1_C2MG_0h	0.0141
R1_induction_4h	0.0016		R1_C2MG_0h	0.0146
R1_induction_4h	0.0027		R1_C2MG_0h	0.0111
R1_induction_4h	0.0033		R1_C2MG_0h	0.0137
R1_induction_4h	0.0022		R1_C2MG_0h	0.0073
R1_induction_4h	0.0035		R1_C2MG_0h	0.0077
R1_induction_4h	0.0014		R1_C2MG_0h	0.004
R1_induction_4h	0.0035		R1_C2MG_0h	0.0102
R1_induction_4h	0.0037		R1_C2MG_0h	0.0061
R1_induction_4h	0.0017		R1_C2MG_0h	0.0091
R1_induction_4h	0.0025		R1_C2MG_0h	0.0069
R1_induction_4h	0.0035		R1_C2MG_0h	0.0092
R1_induction_4h	0.002		R1_C2MG_0h	0.0101
R1_induction_4h	0.0024		R1_C2MG_0h	0.0075
R1_induction_4h	0.0022		R1_C2MG_0h	0.0109
R1_induction_4h	0.0028		R1_C2MG_0h	0.0084
R1_induction_4h	0.0019		R1_C2MG_0h	0.0126
R1_induction_4h	0.0025		R1_C2MG_0h	0.0103
R1_induction_4h	0.0028		R1_C2MG_0h	0.0089
R1_induction_4h	0.0027		R1_C2MG_0h	0.02
R1_induction_4h	0.0029		R1_C2MG_0h	0.0109
R1_induction_4h	0.0025		R1_C2MG_0h	0.0121
R1_induction_4h	0.0022		R1_C2MG_0h	0.0127
R1_induction_4h	0.0024		R1_C2MG_0h	0.0173
R1_induction_4h	0.0027		R1_C2MG_0h	0.0072
R1_induction_4h	0.0027		R1_C2MG_0h	0.0063
R1_induction_4h	0.0029		R1_C2MG_0h	0.0074
R1_induction_4h	0.0023		R1_C2MG_0h	0.0129
R1_induction_4h	0.0029		R1_C2MG_0h	0.0107
R1_induction_4h	0.0023		R1_C2MG_0h	0.0114
R1_induction_4h	0.0019		R1_C2MG_0h	0.0142
R1_induction_4h	0.002		R1_C2MG_0h	0.0059
R1_induction_4h	0.0025		R1_C2MG_0h	0.0061
R1_induction_4h	0.0019		R1_C2MG_0h	0.0165
R1_induction_4h	0.0014		R1_C2MG_0h	0.0132
R1_induction_4h	0.0023		R1_C2MG_0h	0.0073
R1_induction_4h	0.0027		R1_C2MG_0h	0.0076
R1_induction_4h	0.0029		R1_C2MG_0h	0.012
R1_induction_4h	0.0021		R1_C2MG_0h	0.0139
R1_induction_4h	0.0023		R1_C2MG_0h	0.011
R1_induction_4h	0.0024		R1_C2MG_0h	0.0092
R1_induction_4h	0.002		R1_C2MG_0h	0.0117
R1_induction_4h	0.0019		R1_C2MG_0h	0.0121
R1_induction_4h	0.0029		R1_C2MG_0h	0.0112
R1_induction_4h	0.0019		R1_C2MG_0h	0.0115
R1_induction_4h	0.0022		R1_C2MG_0h	0.0141
R1_induction_4h	0.0013		R1_C2MG_0h	0.0124
R1_induction_4h	0.0022		R1_C2MG_0h	0.0103
R1_induction_4h	0.0021		R1_C2MG_0h	0.0106
R1_induction_4h	0.0013		R1_C2MG_0h	0.0109
R1_induction_4h	0.0025		R1_C2MG_0h	0.0101
R1_induction_4h	0.0009		R1_C2MG_0h	0.0106
R1_induction_4h	0.002		R1_C2MG_0h	0.0108
R1_induction_4h	0.0014		R1_C2MG_0h	0.011
R1_induction_4h	0.0017		R1_C2MG_0h	0.0113
R1_induction_4h	0.0015		R1_C2MG_0h	0.0123
R1_induction_4h	0.0033		R1_C2MG_0h	0.0099
R1_induction_4h	0.0028		R1_C2MG_0h	0.0111
R1_induction_4h	0.0022		R1_C2MG_0h	0.0025
R1_induction_4h	0.0019		R1_C2MG_0h	0.0075
R1_induction_4h	0.003		R1_C2MG_0h	0.0084
R1_induction_4h	0.0015		R1_C2MG_0h	0.008
R1_induction_4h	0.0014		R1_C2MG_0h	0.0074
R2_induction_4h	0.0015		R2_C2MG_0h	0.0072
R2_induction_4h	0.0017		R2_C2MG_0h	0.0086
R2_induction_4h	0.0017		R2_C2MG_0h	0.0098
R2_induction_4h	0.0023		R2_C2MG_0h	0.0132
R2_induction_4h	0.0014		R2_C2MG_0h	0.0141
R2_induction_4h	0.0009		R2_C2MG_0h	0.0074
R2_induction_4h	0.0027		R2_C2MG_0h	0.0106
R2_induction_4h	0.0023		R2_C2MG_0h	0.0113
R2_induction_4h	0.0021		R2_C2MG_0h	0.0212
R2_induction_4h	0.0018		R2_C2MG_0h	0.0205
R2_induction_4h	0.0024		R2_C2MG_0h	0.0122
R2_induction_4h	0.0021		R2_C2MG_0h	0.0151
R2_induction_4h	0.0031		R2_C2MG_0h	0.0138
R2_induction_4h	0.0024		R2_C2MG_0h	0.0091
R2_induction_4h	0.002		R2_C2MG_0h	0.0152
R2_induction_4h	0.002		R2_C2MG_0h	0.0152
R2_induction_4h	0.002		R2_C2MG_0h	0.011
R2_induction_4h	0.0023		R2_C2MG_0h	0.0098
R2_induction_4h	0.0019		R2_C2MG_0h	0.0163
R2_induction_4h	0.0028		R2_C2MG_0h	0.0153
R2_induction_4h	0.0016		R2_C2MG_0h	0.011
R2_induction_4h	0.0029		R2_C2MG_0h	0.012
R2_induction_4h	0.0032		R2_C2MG_0h	0.0144
R2_induction_4h	0.0014		R2_C2MG_0h	0.0135
R2_induction_4h	0.003		R2_C2MG_0h	0.0084
R2_induction_4h	0.0035		R2_C2MG_0h	0.0138
R2_induction_4h	0.0024		R2_C2MG_0h	0.0134
R2_induction_4h	0.0026		R2_C2MG_0h	0.0157
R2_induction_4h	0.002		R2_C2MG_0h	0.0111
R2_induction_4h	0.0031		R2_C2MG_0h	0.0139
R2_induction_4h	0.0028		R2_C2MG_0h	0.0101
R2_induction_4h	0.0016		R2_C2MG_0h	0.0115
R2_induction_4h	0.0036		R2_C2MG_0h	0.0142
R2_induction_4h	0.0034		R2_C2MG_0h	0.0112
R2_induction_4h	0.0027		R2_C2MG_0h	0.0142
R2_induction_4h	0.0019		R2_C2MG_0h	0.0137
R2_induction_4h	0.0014		R2_C2MG_0h	0.0135
R2_induction_4h	0.003		R2_C2MG_0h	0.0119
R2_induction_4h	0.0037		R2_C2MG_0h	0.0196
R2_induction_4h	0.0025		R2_C2MG_0h	0.0118
R2_induction_4h	0.0032		R2_C2MG_0h	0.0127
R2_induction_4h	0.0026		R2_C2MG_0h	0.0122
R2_induction_4h	0.002		R2_C2MG_0h	0.007
R2_induction_4h	0.0023		R2_C2MG_0h	0.013
R2_induction_4h	0.0032		R2_C2MG_0h	0.0135
R2_induction_4h	0.002		R2_C2MG_0h	0.0157
R2_induction_4h	0.0025		R2_C2MG_0h	0.0082
R2_induction_4h	0.0027		R2_C2MG_0h	0.0107
R2_induction_4h	0.0038		R2_C2MG_0h	0.0086
R2_induction_4h	0.0023		R2_C2MG_0h	0.0136
R2_induction_4h	0.0031		R2_C2MG_0h	0.0102
R2_induction_4h	0.0019		R2_C2MG_0h	0.013
R2_induction_4h	0.0033		R2_C2MG_0h	0.013
R2_induction_4h	0.0034		R2_C2MG_0h	0.0122
R2_induction_4h	0.0016		R2_C2MG_0h	0.0073
R2_induction_4h	0.0031		R2_C2MG_0h	0.0091
R2_induction_4h	0.0031		R2_C2MG_0h	0.0104
R2_induction_4h	0.0021		R2_C2MG_0h	0.0109
R2_induction_4h	0.0032		R2_C2MG_0h	0.0103
R2_induction_4h	0.0026		R2_C2MG_0h	0.0124
R2_induction_4h	0.0028		R2_C2MG_0h	0.0122
R2_induction_4h	0.003		R2_C2MG_0h	0.0102
R2_induction_4h	0.0091		R2_C2MG_0h	0.0114
R2_induction_4h	0.0021		R2_C2MG_0h	0.0111
R2_induction_4h	0.002		R2_C2MG_0h	0.0159
R2_induction_4h	0.0025		R2_C2MG_0h	0.014
R2_induction_4h	0.0033		R2_C2MG_0h	0.013
R2_induction_4h	0.0016		R2_C2MG_0h	0.0155
R2_induction_4h	0.0024		R2_C2MG_0h	0.0126
R2_induction_4h	0.0031		R2_C2MG_0h	0.0139
R2_induction_4h	0.0015		R2_C2MG_0h	0.0149
R2_induction_4h	0.0027		R2_C2MG_0h	0.0119
R2_induction_4h	0.0021		R2_C2MG_0h	0.0211
R2_induction_4h	0.002		R2_C2MG_0h	0.0087
R2_induction_4h	0.0031		R2_C2MG_0h	0.0122
R2_induction_4h	0.0021		R2_C2MG_0h	0.0114
R2_induction_4h	0.0017		R2_C2MG_0h	0.0181
R2_induction_4h	0.0017		R2_C2MG_0h	0.0134
R2_induction_4h	0.0032		R2_C2MG_0h	0.0123
R2_induction_4h	0.0011		R2_C2MG_0h	0.0175
R2_induction_4h	0.003		R2_C2MG_0h	0.0122
R2_induction_4h	0.0016		R2_C2MG_0h	0.0096
R2_induction_4h	0.0014		R2_C2MG_0h	0.0137
R2_induction_4h	0.0038		R2_C2MG_0h	0.0143
R2_induction_4h	0.0027		R2_C2MG_0h	0.0114
R2_induction_4h	0.0014		R2_C2MG_0h	0.011
R2_induction_4h	0.0023		R2_C2MG_0h	0.0187
R2_induction_4h	0.0023		R2_C2MG_0h	0.0137
R2_induction_4h	0.002		R2_C2MG_0h	0.0124
R2_induction_4h	0.002		R2_C2MG_0h	0.0104
R2_induction_4h	0.0027		R2_C2MG_0h	0.0084
R2_induction_4h	0.0025		R2_C2MG_0h	0.0112
R2_induction_4h	0.0029		R2_C2MG_0h	0.0144
R2_induction_4h	0.002		R2_C2MG_0h	0.0129
R2_induction_4h	0.0057		R2_C2MG_0h	0.01
R2_induction_4h	0.0033		R2_C2MG_0h	0.0097
R2_induction_4h	0.0035		R2_C2MG_0h	0.0111
R2_induction_4h	0.0018		R2_C2MG_0h	0.0138
R2_induction_4h	0.0023		R2_C2MG_0h	0.0135
R2_induction_4h	0.003		R2_C2MG_0h	0.0102
R3_induction_4h	0.0015		R3_C2MG_0h	0.0119
R3_induction_4h	0.0028		R3_C2MG_0h	0.0193
R3_induction_4h	0.0016		R3_C2MG_0h	0.0118
R3_induction_4h	0.0027		R3_C2MG_0h	0.0198
R3_induction_4h	0.0021		R3_C2MG_0h	0.0117
R3_induction_4h	0.0016		R3_C2MG_0h	0.0137
R3_induction_4h	0.0017		R3_C2MG_0h	0.0156
R3_induction_4h	0.0017		R3_C2MG_0h	0.0085
R3_induction_4h	0.0013		R3_C2MG_0h	0.0103
R3_induction_4h	0.0011		R3_C2MG_0h	0.0142
R3_induction_4h	0.0014		R3_C2MG_0h	0.0208
R3_induction_4h	0.0014		R3_C2MG_0h	0.0122
R3_induction_4h	0.0013		R3_C2MG_0h	0.008
R3_induction_4h	0.0022		R3_C2MG_0h	0.0133
R3_induction_4h	0.0019		R3_C2MG_0h	0.0175
R3_induction_4h	0.0021		R3_C2MG_0h	0.013
R3_induction_4h	0.0023		R3_C2MG_0h	0.0109
R3_induction_4h	0.002		R3_C2MG_0h	0.0165
R3_induction_4h	0.0016		R3_C2MG_0h	0.0134
R3_induction_4h	0.0015		R3_C2MG_0h	0.0158
R3_induction_4h	0.0036		R3_C2MG_0h	0.018
R3_induction_4h	0.0027		R3_C2MG_0h	0.0127
R3_induction_4h	0.0012		R3_C2MG_0h	0.0167
R3_induction_4h	0.0077		R3_C2MG_0h	0.0206
R3_induction_4h	0.0026		R3_C2MG_0h	0.012
R3_induction_4h	0.0021		R3_C2MG_0h	0.0144
R3_induction_4h	0.0023		R3_C2MG_0h	0.009
R3_induction_4h	0.0023		R3_C2MG_0h	0.0142
R3_induction_4h	0.0023		R3_C2MG_0h	0.0146
R3_induction_4h	0.0033		R3_C2MG_0h	0.0166
R3_induction_4h	0.0021		R3_C2MG_0h	0.0168
R3_induction_4h	0.0021		R3_C2MG_0h	0.0121
R3_induction_4h	0.0026		R3_C2MG_0h	0.0154
R3_induction_4h	0.0014		R3_C2MG_0h	0.019
R3_induction_4h	0.0031		R3_C2MG_0h	0.0137
R3_induction_4h	0.0015		R3_C2MG_0h	0.0167
R3_induction_4h	0.0011		R3_C2MG_0h	0.0106
R3_induction_4h	0.0017		R3_C2MG_0h	0.0127
R3_induction_4h	0.0023		R3_C2MG_0h	0.0148
R3_induction_4h	0.0023		R3_C2MG_0h	0.0163
R3_induction_4h	0.002		R3_C2MG_0h	0.0171
R3_induction_4h	0.0019		R3_C2MG_0h	0.0119
R3_induction_4h	0.0032		R3_C2MG_0h	0.0196
R3_induction_4h	0.0023		R3_C2MG_0h	0.0134
R3_induction_4h	0.0021		R3_C2MG_0h	0.0141
R3_induction_4h	0.0017		R3_C2MG_0h	0.0118
R3_induction_4h	0.0015		R3_C2MG_0h	0.0138
R3_induction_4h	0.0008		R3_C2MG_0h	0.01
R3_induction_4h	0.0019		R3_C2MG_0h	0.0123
R3_induction_4h	0.0023		R3_C2MG_0h	0.0115
R3_induction_4h	0.0024		R3_C2MG_0h	0.0126
R3_induction_4h	0.0026		R3_C2MG_0h	0.0195
R3_induction_4h	0.0024		R3_C2MG_0h	0.0185
R3_induction_4h	0.0028		R3_C2MG_0h	0.0161
R3_induction_4h	0.0025		R3_C2MG_0h	0.0126
R3_induction_4h	0.0014		R3_C2MG_0h	0.0123
R3_induction_4h	0.0019		R3_C2MG_0h	0.017
R3_induction_4h	0.0017		R3_C2MG_0h	0.0076
R3_induction_4h	0.0034		R3_C2MG_0h	0.0135
R3_induction_4h	0.0028		R3_C2MG_0h	0.016
R3_induction_4h	0.0037		R3_C2MG_0h	0.0117
R3_induction_4h	0.0031		R3_C2MG_0h	0.0118
R3_induction_4h	0.002		R3_C2MG_0h	0.0143
R3_induction_4h	0.0042		R3_C2MG_0h	0.0099
R3_induction_4h	0.0021		R3_C2MG_0h	0.0118
R3_induction_4h	0.0023		R3_C2MG_0h	0.015
R3_induction_4h	0.0015		R3_C2MG_0h	0.0086
R3_induction_4h	0.0026		R3_C2MG_0h	0.0116
R3_induction_4h	0.0028		R3_C2MG_0h	0.0147
R3_induction_4h	0.0013		R3_C2MG_0h	0.0129
R3_induction_4h	0.0018		R3_C2MG_0h	0.0137
R3_induction_4h	0.0036		R3_C2MG_0h	0.012
R3_induction_4h	0.0022		R3_C2MG_0h	0.0155
R3_induction_4h	0.0015		R3_C2MG_0h	0.0154
R3_induction_4h	0.0022		R3_C2MG_0h	0.0095
R3_induction_4h	0.0018		R3_C2MG_0h	0.0097
R3_induction_4h	0.0023		R3_C2MG_0h	0.0148
R3_induction_4h	0.0018		R3_C2MG_0h	0.0119
R3_induction_4h	0.0026		R3_C2MG_0h	0.0158
R3_induction_4h	0.0039		R3_C2MG_0h	0.0132
R3_induction_4h	0.0025		R3_C2MG_0h	0.0182
R3_induction_4h	0.0012		R3_C2MG_0h	0.0172
R3_induction_4h	0.0029		R3_C2MG_0h	0.0111
R3_induction_4h	0.0017		R3_C2MG_0h	0.0119
R3_induction_4h	0.0023		R3_C2MG_0h	0.0119
R3_induction_4h	0.0016		R3_C2MG_0h	0.0142
R3_induction_4h	0.0042		R3_C2MG_0h	0.0144
R3_induction_4h	0.0022		R3_C2MG_0h	0.0147
R3_induction_4h	0.0025		R3_C2MG_0h	0.0138
R3_induction_4h	0.0023		R3_C2MG_0h	0.0159
R3_induction_4h	0.0024		R3_C2MG_0h	0.0149
R3_induction_4h	0.0027		R3_C2MG_0h	0.0147
R3_induction_4h	0.002		R3_C2MG_0h	0.0102
R3_induction_4h	0.0026		R3_C2MG_0h	0.0102
R3_induction_4h	0.0028		R3_C2MG_0h	0.0157
R3_induction_4h	0.0024		R3_C2MG_0h	0.0148
R3_induction_4h	0.0021		R3_C2MG_0h	0.0142
R3_induction_4h	0.0036		R3_C2MG_0h	0.0148
R3_induction_4h	0.0025		R3_C2MG_0h	0.0145
R3_induction_4h	0.0029		R3_C2MG_0h	0.0141
R1_induction_MMS_2h	0.0245		R1_C2MG_2h	0.0119
R1_induction_MMS_2h	0.0234		R1_C2MG_2h	0.0062
R1_induction_MMS_2h	0.0231		R1_C2MG_2h	0.0096
R1_induction_MMS_2h	0.0234		R1_C2MG_2h	0.0104
R1_induction_MMS_2h	0.0252		R1_C2MG_2h	0.0119
R1_induction_MMS_2h	0.0221		R1_C2MG_2h	0.0106
R1_induction_MMS_2h	0.0078		R1_C2MG_2h	0.0061
R1_induction_MMS_2h	0.0268		R1_C2MG_2h	0.006
R1_induction_MMS_2h	0.0269		R1_C2MG_2h	0.0129
R1_induction_MMS_2h	0.0246		R1_C2MG_2h	0.0109
R1_induction_MMS_2h	0.0006		R1_C2MG_2h	0.0102
R1_induction_MMS_2h	0.0217		R1_C2MG_2h	0.0069
R1_induction_MMS_2h	0.0302		R1_C2MG_2h	0.0099
R1_induction_MMS_2h	0.0268		R1_C2MG_2h	0.0076
R1_induction_MMS_2h	0.02		R1_C2MG_2h	0.0102
R1_induction_MMS_2h	0.0289		R1_C2MG_2h	0.0125
R1_induction_MMS_2h	0.0301		R1_C2MG_2h	0.0172
R1_induction_MMS_2h	0.0306		R1_C2MG_2h	0.0117
R1_induction_MMS_2h	0.0175		R1_C2MG_2h	0.0154
R1_induction_MMS_2h	0.029		R1_C2MG_2h	0.0111
R1_induction_MMS_2h	0.025		R1_C2MG_2h	0.0102
R1_induction_MMS_2h	0.023		R1_C2MG_2h	0.0144
R1_induction_MMS_2h	0.0267		R1_C2MG_2h	0.0126
R1_induction_MMS_2h	0.0357		R1_C2MG_2h	0.0159
R1_induction_MMS_2h	0.0259		R1_C2MG_2h	0.015
R1_induction_MMS_2h	0.0267		R1_C2MG_2h	0.0106
R1_induction_MMS_2h	0.0249		R1_C2MG_2h	0.0093
R1_induction_MMS_2h	0.0214		R1_C2MG_2h	0.0162
R1_induction_MMS_2h	0.0288		R1_C2MG_2h	0.0148
R1_induction_MMS_2h	0.0242		R1_C2MG_2h	0.0159
R1_induction_MMS_2h	0.0217		R1_C2MG_2h	0.0093
R1_induction_MMS_2h	0.0304		R1_C2MG_2h	0.0124
R1_induction_MMS_2h	0.0255		R1_C2MG_2h	0.0111
R1_induction_MMS_2h	0.0358		R1_C2MG_2h	0.0133
R1_induction_MMS_2h	0.0219		R1_C2MG_2h	0.0133
R1_induction_MMS_2h	0.0273		R1_C2MG_2h	0.0173
R1_induction_MMS_2h	0.0335		R1_C2MG_2h	0.0058
R1_induction_MMS_2h	0.0408		R1_C2MG_2h	0.0052
R1_induction_MMS_2h	0.026		R1_C2MG_2h	0.0102
R1_induction_MMS_2h	0.0264		R1_C2MG_2h	0.0117
R1_induction_MMS_2h	0.0276		R1_C2MG_2h	0.0115
R1_induction_MMS_2h	0.0234		R1_C2MG_2h	0.0151
R1_induction_MMS_2h	0.0279		R1_C2MG_2h	0.0171
R1_induction_MMS_2h	0.025		R1_C2MG_2h	0.015
R1_induction_MMS_2h	0.0314		R1_C2MG_2h	0.0122
R1_induction_MMS_2h	0.0241		R1_C2MG_2h	0.0146
R1_induction_MMS_2h	0.0271		R1_C2MG_2h	0.0135
R1_induction_MMS_2h	0.0345		R1_C2MG_2h	0.0118
R1_induction_MMS_2h	0.0227		R1_C2MG_2h	0.0146
R1_induction_MMS_2h	0.0269		R1_C2MG_2h	0.0123
R1_induction_MMS_2h	0.0189		R1_C2MG_2h	0.0161
R1_induction_MMS_2h	0.0296		R1_C2MG_2h	0.0139
R1_induction_MMS_2h	0.0299		R1_C2MG_2h	0.0134
R1_induction_MMS_2h	0.0293		R1_C2MG_2h	0.0164
R1_induction_MMS_2h	0.0295		R1_C2MG_2h	0.0113
R1_induction_MMS_2h	0.0265		R1_C2MG_2h	0.0143
R1_induction_MMS_2h	0.0276		R1_C2MG_2h	0.0143
R1_induction_MMS_2h	0.0299		R1_C2MG_2h	0.0116
R1_induction_MMS_2h	0.0284		R1_C2MG_2h	0.0139
R1_induction_MMS_2h	0.0257		R1_C2MG_2h	0.0108
R1_induction_MMS_2h	0.0239		R1_C2MG_2h	0.02
R1_induction_MMS_2h	0.0297		R1_C2MG_2h	0.014
R1_induction_MMS_2h	0.0266		R1_C2MG_2h	0.0105
R1_induction_MMS_2h	0.0284		R1_C2MG_2h	0.0129
R1_induction_MMS_2h	0.0317		R1_C2MG_2h	0.0147
R1_induction_MMS_2h	0.028		R1_C2MG_2h	0.0091
R1_induction_MMS_2h	0.027		R1_C2MG_2h	0.0152
R1_induction_MMS_2h	0.0299		R1_C2MG_2h	0.0111
R1_induction_MMS_2h	0.0248		R1_C2MG_2h	0.0144
R1_induction_MMS_2h	0.0392		R1_C2MG_2h	0.0144
R1_induction_MMS_2h	0.0279		R1_C2MG_2h	0.0094
R1_induction_MMS_2h	0.0244		R1_C2MG_2h	0.0164
R1_induction_MMS_2h	0.0263		R1_C2MG_2h	0.009
R1_induction_MMS_2h	0.0364		R1_C2MG_2h	0.016
R1_induction_MMS_2h	0.0312		R1_C2MG_2h	0.0092
R1_induction_MMS_2h	0.0279		R1_C2MG_2h	0.0129
R1_induction_MMS_2h	0.0234		R1_C2MG_2h	0.0176
R1_induction_MMS_2h	0.0247		R1_C2MG_2h	0.0123
R1_induction_MMS_2h	0.0267		R1_C2MG_2h	0.0189
R1_induction_MMS_2h	0.0294		R1_C2MG_2h	0.0101
R1_induction_MMS_2h	0.0169		R1_C2MG_2h	0.0138
R1_induction_MMS_2h	0.0296		R1_C2MG_2h	0.0143
R1_induction_MMS_2h	0.027		R1_C2MG_2h	0.0126
R1_induction_MMS_2h	0.0262		R1_C2MG_2h	0.0166
R1_induction_MMS_2h	0.0291		R1_C2MG_2h	0.0133
R1_induction_MMS_2h	0.0293		R1_C2MG_2h	0.0133
R1_induction_MMS_2h	0.0273		R1_C2MG_2h	0.0109
R1_induction_MMS_2h	0.021		R1_C2MG_2h	0.0166
R1_induction_MMS_2h	0.0241		R1_C2MG_2h	0.0149
R1_induction_MMS_2h	0.0294		R1_C2MG_2h	0.0139
R1_induction_MMS_2h	0.0284		R1_C2MG_2h	0.0124
R1_induction_MMS_2h	0.0034		R1_C2MG_2h	0.0122
R1_induction_MMS_2h	0.0321		R1_C2MG_2h	0.0107
R1_induction_MMS_2h	0.0428		R1_C2MG_2h	0.018
R1_induction_MMS_2h	0.0259		R1_C2MG_2h	0.0103
R1_induction_MMS_2h	0.0342		R1_C2MG_2h	0.0134
R1_induction_MMS_2h	0.0244		R1_C2MG_2h	0.0078
R1_induction_MMS_2h	0.0237		R1_C2MG_2h	0.0133
R1_induction_MMS_2h	0.0309		R1_C2MG_2h	0.0146
R1_induction_MMS_2h	0.0318		R1_C2MG_2h	0.014
R2_induction_MMS_2h	0.0265		R2_C2MG_2h	0.012
R2_induction_MMS_2h	0.0298		R2_C2MG_2h	0.0127
R2_induction_MMS_2h	0.0519		R2_C2MG_2h	0.0115
R2_induction_MMS_2h	0.0244		R2_C2MG_2h	0.0118
R2_induction_MMS_2h	0.0329		R2_C2MG_2h	0.0081
R2_induction_MMS_2h	0.0252		R2_C2MG_2h	0.0127
R2_induction_MMS_2h	0.0254		R2_C2MG_2h	0.0135
R2_induction_MMS_2h	0.0327		R2_C2MG_2h	0.021
R2_induction_MMS_2h	0.027		R2_C2MG_2h	0.0172
R2_induction_MMS_2h	0.0136		R2_C2MG_2h	0.0173
R2_induction_MMS_2h	0.0308		R2_C2MG_2h	0.0138
R2_induction_MMS_2h	0.0203		R2_C2MG_2h	0.0135
R2_induction_MMS_2h	0.0271		R2_C2MG_2h	0.0125
R2_induction_MMS_2h	0.0279		R2_C2MG_2h	0.0154
R2_induction_MMS_2h	0.0329		R2_C2MG_2h	0.0137
R2_induction_MMS_2h	0.0362		R2_C2MG_2h	0.0158
R2_induction_MMS_2h	0.0383		R2_C2MG_2h	0.0157
R2_induction_MMS_2h	0.0305		R2_C2MG_2h	0.0105
R2_induction_MMS_2h	0.0355		R2_C2MG_2h	0.0162
R2_induction_MMS_2h	0.0227		R2_C2MG_2h	0.0157
R2_induction_MMS_2h	0.0234		R2_C2MG_2h	0.0143
R2_induction_MMS_2h	0.0308		R2_C2MG_2h	0.0155
R2_induction_MMS_2h	0.0286		R2_C2MG_2h	0.0151
R2_induction_MMS_2h	0.0295		R2_C2MG_2h	0.0166
R2_induction_MMS_2h	0.0221		R2_C2MG_2h	0.0132
R2_induction_MMS_2h	0.0247		R2_C2MG_2h	0.0108
R2_induction_MMS_2h	0.0254		R2_C2MG_2h	0.0233
R2_induction_MMS_2h	0.0282		R2_C2MG_2h	0.0169
R2_induction_MMS_2h	0.0319		R2_C2MG_2h	0.0167
R2_induction_MMS_2h	0.0304		R2_C2MG_2h	0.016
R2_induction_MMS_2h	0.0249		R2_C2MG_2h	0.0194
R2_induction_MMS_2h	0.0288		R2_C2MG_2h	0.0147
R2_induction_MMS_2h	0.0301		R2_C2MG_2h	0.0158
R2_induction_MMS_2h	0.0335		R2_C2MG_2h	0.0134
R2_induction_MMS_2h	0.0194		R2_C2MG_2h	0.0087
R2_induction_MMS_2h	0.0086		R2_C2MG_2h	0.0147
R2_induction_MMS_2h	0.0291		R2_C2MG_2h	0.0112
R2_induction_MMS_2h	0.0427		R2_C2MG_2h	0.0112
R2_induction_MMS_2h	0.0251		R2_C2MG_2h	0.0178
R2_induction_MMS_2h	0.0249		R2_C2MG_2h	0.0183
R2_induction_MMS_2h	0.0249		R2_C2MG_2h	0.0118
R2_induction_MMS_2h	0.027		R2_C2MG_2h	0.0135
R2_induction_MMS_2h	0.0232		R2_C2MG_2h	0.0255
R2_induction_MMS_2h	0.0131		R2_C2MG_2h	0.0189
R2_induction_MMS_2h	0.0302		R2_C2MG_2h	0.0146
R2_induction_MMS_2h	0.0662		R2_C2MG_2h	0.0144
R2_induction_MMS_2h	0.0274		R2_C2MG_2h	0.0091
R2_induction_MMS_2h	0.0514		R2_C2MG_2h	0.0087
R2_induction_MMS_2h	0.0263		R2_C2MG_2h	0.0106
R2_induction_MMS_2h	0.0314		R2_C2MG_2h	0.0136
R2_induction_MMS_2h	0.0249		R2_C2MG_2h	0.0133
R2_induction_MMS_2h	0.0274		R2_C2MG_2h	0.0172
R2_induction_MMS_2h	0.0248		R2_C2MG_2h	0.0194
R2_induction_MMS_2h	0.0298		R2_C2MG_2h	0.0103
R2_induction_MMS_2h	0.0294		R2_C2MG_2h	0.0159
R2_induction_MMS_2h	0.0208		R2_C2MG_2h	0.0142
R2_induction_MMS_2h	0.0266		R2_C2MG_2h	0.0096
R2_induction_MMS_2h	0.0278		R2_C2MG_2h	0.0114
R2_induction_MMS_2h	0.029		R2_C2MG_2h	0.0103
R2_induction_MMS_2h	0.0238		R2_C2MG_2h	0.0099
R2_induction_MMS_2h	0.0253		R2_C2MG_2h	0.0154
R2_induction_MMS_2h	0.0269		R2_C2MG_2h	0.0143
R2_induction_MMS_2h	0.0302		R2_C2MG_2h	0.0148
R2_induction_MMS_2h	0.0439		R2_C2MG_2h	0.0148
R2_induction_MMS_2h	0.028		R2_C2MG_2h	0.0129
R2_induction_MMS_2h	0.0266		R2_C2MG_2h	0.011
R2_induction_MMS_2h	0.0335		R2_C2MG_2h	0.0204
R2_induction_MMS_2h	0.0305		R2_C2MG_2h	0.0142
R2_induction_MMS_2h	0.0296		R2_C2MG_2h	0.0187
R2_induction_MMS_2h	0.0318		R2_C2MG_2h	0.0154
R2_induction_MMS_2h	0.0311		R2_C2MG_2h	0.0112
R2_induction_MMS_2h	0.0271		R2_C2MG_2h	0.0149
R2_induction_MMS_2h	0.0389		R2_C2MG_2h	0.0136
R2_induction_MMS_2h	0.0323		R2_C2MG_2h	0.0097
R2_induction_MMS_2h	0.0274		R2_C2MG_2h	0.0173
R2_induction_MMS_2h	0.0268		R2_C2MG_2h	0.011
R2_induction_MMS_2h	0.0282		R2_C2MG_2h	0.0127
R2_induction_MMS_2h	0.0297		R2_C2MG_2h	0.0103
R2_induction_MMS_2h	0.03		R2_C2MG_2h	0.0172
R2_induction_MMS_2h	0.028		R2_C2MG_2h	0.0103
R2_induction_MMS_2h	0.0283		R2_C2MG_2h	0.01
R2_induction_MMS_2h	0.0304		R2_C2MG_2h	0.0133
R2_induction_MMS_2h	0.029		R2_C2MG_2h	0.013
R2_induction_MMS_2h	0.0274		R2_C2MG_2h	0.0116
R2_induction_MMS_2h	0.0355		R2_C2MG_2h	0.0176
R2_induction_MMS_2h	0.0254		R2_C2MG_2h	0.0145
R2_induction_MMS_2h	0.0276		R2_C2MG_2h	0.0109
R2_induction_MMS_2h	0.0259		R2_C2MG_2h	0.0097
R2_induction_MMS_2h	0.0315		R2_C2MG_2h	0.0112
R2_induction_MMS_2h	0.0231		R2_C2MG_2h	0.0084
R2_induction_MMS_2h	0.0237		R2_C2MG_2h	0.0112
R2_induction_MMS_2h	0.0247		R2_C2MG_2h	0.0062
R2_induction_MMS_2h	0.0254		R2_C2MG_2h	0.0157
R2_induction_MMS_2h	0.0185		R2_C2MG_2h	0.0175
R2_induction_MMS_2h	0.0218		R2_C2MG_2h	0.0132
R2_induction_MMS_2h	0.0249		R2_C2MG_2h	0.0153
R2_induction_MMS_2h	0.0329		R2_C2MG_2h	0.0104
R2_induction_MMS_2h	0.0271		R2_C2MG_2h	0.0107
R2_induction_MMS_2h	0.0263		R2_C2MG_2h	0.0183
R2_induction_MMS_2h	0.0262		R2_C2MG_2h	0.0151
R3_induction_MMS_2h	0.0187		R3_C2MG_2h	0.0178
R3_induction_MMS_2h	0.0386		R3_C2MG_2h	0.0148
R3_induction_MMS_2h	0.0278		R3_C2MG_2h	0.0143
R3_induction_MMS_2h	0.0239		R3_C2MG_2h	0.0118
R3_induction_MMS_2h	0.0034		R3_C2MG_2h	0.0113
R3_induction_MMS_2h	0.026		R3_C2MG_2h	0.0139
R3_induction_MMS_2h	0.0373		R3_C2MG_2h	0.0109
R3_induction_MMS_2h	0.0288		R3_C2MG_2h	0.0165
R3_induction_MMS_2h	0.0136		R3_C2MG_2h	0.0172
R3_induction_MMS_2h	0.0305		R3_C2MG_2h	0.0142
R3_induction_MMS_2h	0.035		R3_C2MG_2h	0.015
R3_induction_MMS_2h	0.0256		R3_C2MG_2h	0.024
R3_induction_MMS_2h	0.0265		R3_C2MG_2h	0.0138
R3_induction_MMS_2h	0.0267		R3_C2MG_2h	0.0117
R3_induction_MMS_2h	0.0305		R3_C2MG_2h	0.0112
R3_induction_MMS_2h	0.0289		R3_C2MG_2h	0.0158
R3_induction_MMS_2h	0.0254		R3_C2MG_2h	0.014
R3_induction_MMS_2h	0.0214		R3_C2MG_2h	0.0146
R3_induction_MMS_2h	0.0261		R3_C2MG_2h	0.008
R3_induction_MMS_2h	0.0239		R3_C2MG_2h	0.015
R3_induction_MMS_2h	0.0253		R3_C2MG_2h	0.0133
R3_induction_MMS_2h	0.0233		R3_C2MG_2h	0.0174
R3_induction_MMS_2h	0.0335		R3_C2MG_2h	0.0114
R3_induction_MMS_2h	0.0349		R3_C2MG_2h	0.0105
R3_induction_MMS_2h	0.0332		R3_C2MG_2h	0.0184
R3_induction_MMS_2h	0.0121		R3_C2MG_2h	0.0147
R3_induction_MMS_2h	0.032		R3_C2MG_2h	0.0191
R3_induction_MMS_2h	0.0283		R3_C2MG_2h	0.0148
R3_induction_MMS_2h	0.0188		R3_C2MG_2h	0.0124
R3_induction_MMS_2h	0.0262		R3_C2MG_2h	0.0117
R3_induction_MMS_2h	0.0305		R3_C2MG_2h	0.0194
R3_induction_MMS_2h	0.0318		R3_C2MG_2h	0.0176
R3_induction_MMS_2h	0.0317		R3_C2MG_2h	0.0149
R3_induction_MMS_2h	0.0053		R3_C2MG_2h	0.0147
R3_induction_MMS_2h	0.0278		R3_C2MG_2h	0.0137
R3_induction_MMS_2h	0.0296		R3_C2MG_2h	0.0102
R3_induction_MMS_2h	0.0321		R3_C2MG_2h	0.0156
R3_induction_MMS_2h	0.0309		R3_C2MG_2h	0.0125
R3_induction_MMS_2h	0.0223		R3_C2MG_2h	0.0132
R3_induction_MMS_2h	0.0267		R3_C2MG_2h	0.0112
R3_induction_MMS_2h	0.032		R3_C2MG_2h	0.0134
R3_induction_MMS_2h	0.0298		R3_C2MG_2h	0.0151
R3_induction_MMS_2h	0.0141		R3_C2MG_2h	0.0156
R3_induction_MMS_2h	0.0344		R3_C2MG_2h	0.0138
R3_induction_MMS_2h	0.026		R3_C2MG_2h	0.0098
R3_induction_MMS_2h	0.0262		R3_C2MG_2h	0.0132
R3_induction_MMS_2h	0.0362		R3_C2MG_2h	0.013
R3_induction_MMS_2h	0.0249		R3_C2MG_2h	0.0141
R3_induction_MMS_2h	0.0433		R3_C2MG_2h	0.0142
R3_induction_MMS_2h	0.0233		R3_C2MG_2h	0.0122
R3_induction_MMS_2h	0.0288		R3_C2MG_2h	0.0123
R3_induction_MMS_2h	0.027		R3_C2MG_2h	0.0154
R3_induction_MMS_2h	0.031		R3_C2MG_2h	0.0207
R3_induction_MMS_2h	0.0231		R3_C2MG_2h	0.0145
R3_induction_MMS_2h	0.0294		R3_C2MG_2h	0.0131
R3_induction_MMS_2h	0.0289		R3_C2MG_2h	0.0198
R3_induction_MMS_2h	0.0323		R3_C2MG_2h	0.0123
R3_induction_MMS_2h	0.0283		R3_C2MG_2h	0.0142
R3_induction_MMS_2h	0.0288		R3_C2MG_2h	0.0148
R3_induction_MMS_2h	0.024		R3_C2MG_2h	0.0361
R3_induction_MMS_2h	0.0376		R3_C2MG_2h	0.0145
R3_induction_MMS_2h	0.0293		R3_C2MG_2h	0.0148
R3_induction_MMS_2h	0.0234		R3_C2MG_2h	0.016
R3_induction_MMS_2h	0.0283		R3_C2MG_2h	0.0135
R3_induction_MMS_2h	0.0259		R3_C2MG_2h	0.0191
R3_induction_MMS_2h	0.0323		R3_C2MG_2h	0.019
R3_induction_MMS_2h	0.0233		R3_C2MG_2h	0.0163
R3_induction_MMS_2h	0.035		R3_C2MG_2h	0.0184
R3_induction_MMS_2h	0.0322		R3_C2MG_2h	0.013
R3_induction_MMS_2h	0.0306		R3_C2MG_2h	0.0108
R3_induction_MMS_2h	0.0298		R3_C2MG_2h	0.0134
R3_induction_MMS_2h	0.0255		R3_C2MG_2h	0.0149
R3_induction_MMS_2h	0.0258		R3_C2MG_2h	0.017
R3_induction_MMS_2h	0.0354		R3_C2MG_2h	0.0135
R3_induction_MMS_2h	0.033		R3_C2MG_2h	0.0172
R3_induction_MMS_2h	0.0332		R3_C2MG_2h	0.0135
R3_induction_MMS_2h	0.0332		R3_C2MG_2h	0.0158
R3_induction_MMS_2h	0.0335		R3_C2MG_2h	0.0192
R3_induction_MMS_2h	0.0311		R3_C2MG_2h	0.0185
R3_induction_MMS_2h	0.0343		R3_C2MG_2h	0.0146
R3_induction_MMS_2h	0.0236		R3_C2MG_2h	0.0156
R3_induction_MMS_2h	0.0278		R3_C2MG_2h	0.0295
R3_induction_MMS_2h	0.0217		R3_C2MG_2h	0.0136
R3_induction_MMS_2h	0.0257		R3_C2MG_2h	0.0201
R3_induction_MMS_2h	0.0285		R3_C2MG_2h	0.0158
R3_induction_MMS_2h	0.0311		R3_C2MG_2h	0.013
R3_induction_MMS_2h	0.0319		R3_C2MG_2h	0.0093
R3_induction_MMS_2h	0.0271		R3_C2MG_2h	0.0211
R3_induction_MMS_2h	0.0326		R3_C2MG_2h	0.0126
R3_induction_MMS_2h	0.0249		R3_C2MG_2h	0.0191
R3_induction_MMS_2h	0.0287		R3_C2MG_2h	0.0108
R3_induction_MMS_2h	0.0345		R3_C2MG_2h	0.0147
R3_induction_MMS_2h	0.0344		R3_C2MG_2h	0.0156
R3_induction_MMS_2h	0.0288		R3_C2MG_2h	0.0178
R3_induction_MMS_2h	0.0268		R3_C2MG_2h	0.0217
R3_induction_MMS_2h	0.033		R3_C2MG_2h	0.0172
R3_induction_MMS_2h	0.0101		R3_C2MG_2h	0.0165
R3_induction_MMS_2h	0.0335		R3_C2MG_2h	0.0151
R3_induction_MMS_2h	0.027		R3_C2MG_2h	0.0172
R3_induction_MMS_2h	0.0298		R3_C2MG_2h	0.0164
R1_induction_MMS_4h	0.034
R1_induction_MMS_4h	0.0262
R1_induction_MMS_4h	0.0652
R1_induction_MMS_4h	0.0313
R1_induction_MMS_4h	0.0358
R1_induction_MMS_4h	0.0353
R1_induction_MMS_4h	0.0277
R1_induction_MMS_4h	0.0305
R1_induction_MMS_4h	0.0396
R1_induction_MMS_4h	0.0393
R1_induction_MMS_4h	0.0003
R1_induction_MMS_4h	0.0255
R1_induction_MMS_4h	0.0318
R1_induction_MMS_4h	0.0279
R1_induction_MMS_4h	0.0305
R1_induction_MMS_4h	0.0421
R1_induction_MMS_4h	0.034
R1_induction_MMS_4h	0.0305
R1_induction_MMS_4h	0.0259
R1_induction_MMS_4h	0.0365
R1_induction_MMS_4h	0.0362
R1_induction_MMS_4h	0.0316
R1_induction_MMS_4h	0.0182
R1_induction_MMS_4h	0.0405
R1_induction_MMS_4h	0.0291
R1_induction_MMS_4h	0.0383
R1_induction_MMS_4h	0.0352
R1_induction_MMS_4h	0.0429
R1_induction_MMS_4h	0.0452
R1_induction_MMS_4h	0.045
R1_induction_MMS_4h	0.0347
R1_induction_MMS_4h	0.0395
R1_induction_MMS_4h	0.0379
R1_induction_MMS_4h	0.043
R1_induction_MMS_4h	0.0414
R1_induction_MMS_4h	0.0347
R1_induction_MMS_4h	0.0356
R1_induction_MMS_4h	0.0344
R1_induction_MMS_4h	0.0314
R1_induction_MMS_4h	0.0421
R1_induction_MMS_4h	0.035
R1_induction_MMS_4h	0.0554
R1_induction_MMS_4h	0.0342
R1_induction_MMS_4h	0.0286
R1_induction_MMS_4h	0.0415
R1_induction_MMS_4h	0.0375
R1_induction_MMS_4h	0.0367
R1_induction_MMS_4h	0.0342
R1_induction_MMS_4h	0.0278
R1_induction_MMS_4h	0.0365
R1_induction_MMS_4h	0.0443
R1_induction_MMS_4h	0.0509
R1_induction_MMS_4h	0.0404
R1_induction_MMS_4h	0.084
R1_induction_MMS_4h	0.034
R1_induction_MMS_4h	0.0482
R1_induction_MMS_4h	0.036
R1_induction_MMS_4h	0.0479
R1_induction_MMS_4h	0.026
R1_induction_MMS_4h	0.0559
R1_induction_MMS_4h	0.0355
R1_induction_MMS_4h	0.052
R1_induction_MMS_4h	0.0246
R1_induction_MMS_4h	0.0338
R1_induction_MMS_4h	0.0404
R1_induction_MMS_4h	0.0295
R1_induction_MMS_4h	0.0283
R1_induction_MMS_4h	0.033
R1_induction_MMS_4h	0.0475
R1_induction_MMS_4h	0.0334
R1_induction_MMS_4h	0.0435
R1_induction_MMS_4h	0.0339
R1_induction_MMS_4h	0.0002
R1_induction_MMS_4h	0.0343
R1_induction_MMS_4h	0.0281
R1_induction_MMS_4h	0.0406
R1_induction_MMS_4h	0.0453
R1_induction_MMS_4h	0.0317
R1_induction_MMS_4h	0.0396
R1_induction_MMS_4h	0.0421
R1_induction_MMS_4h	0.0365
R1_induction_MMS_4h	0.0365
R1_induction_MMS_4h	0.0418
R1_induction_MMS_4h	0.0395
R1_induction_MMS_4h	0.0455
R1_induction_MMS_4h	0.0357
R1_induction_MMS_4h	0.0408
R1_induction_MMS_4h	0.0314
R1_induction_MMS_4h	0.046
R1_induction_MMS_4h	0.0368
R1_induction_MMS_4h	0.0481
R1_induction_MMS_4h	0.0365
R1_induction_MMS_4h	0.0392
R1_induction_MMS_4h	0.0442
R1_induction_MMS_4h	0.0199
R1_induction_MMS_4h	0.0537
R1_induction_MMS_4h	0.0372
R1_induction_MMS_4h	0.0398
R1_induction_MMS_4h	0.0337
R1_induction_MMS_4h	0.0271
R2_induction_MMS_4h	0.0319
R2_induction_MMS_4h	0.031
R2_induction_MMS_4h	0.0379
R2_induction_MMS_4h	0.0406
R2_induction_MMS_4h	0.0435
R2_induction_MMS_4h	0.0317
R2_induction_MMS_4h	0.0359
R2_induction_MMS_4h	0.042
R2_induction_MMS_4h	0.0294
R2_induction_MMS_4h	0.0396
R2_induction_MMS_4h	0.0385
R2_induction_MMS_4h	0.0349
R2_induction_MMS_4h	0.0322
R2_induction_MMS_4h	0.0367
R2_induction_MMS_4h	0.0343
R2_induction_MMS_4h	0.0431
R2_induction_MMS_4h	0.0598
R2_induction_MMS_4h	0.0323
R2_induction_MMS_4h	0.03
R2_induction_MMS_4h	0.034
R2_induction_MMS_4h	0.0348
R2_induction_MMS_4h	0.0419
R2_induction_MMS_4h	0.0406
R2_induction_MMS_4h	0.0423
R2_induction_MMS_4h	0.0368
R2_induction_MMS_4h	0.0378
R2_induction_MMS_4h	0.0384
R2_induction_MMS_4h	0.0352
R2_induction_MMS_4h	0.0491
R2_induction_MMS_4h	0.0409
R2_induction_MMS_4h	0.0383
R2_induction_MMS_4h	0.0397
R2_induction_MMS_4h	0.0525
R2_induction_MMS_4h	0.0427
R2_induction_MMS_4h	0.0358
R2_induction_MMS_4h	0.0367
R2_induction_MMS_4h	0.0333
R2_induction_MMS_4h	0.035
R2_induction_MMS_4h	0.0338
R2_induction_MMS_4h	0.0478
R2_induction_MMS_4h	0.0471
R2_induction_MMS_4h	0.0469
R2_induction_MMS_4h	0.0385
R2_induction_MMS_4h	0.0466
R2_induction_MMS_4h	0.0717
R2_induction_MMS_4h	0.0431
R2_induction_MMS_4h	0.0405
R2_induction_MMS_4h	0.0494
R2_induction_MMS_4h	0.0475
R2_induction_MMS_4h	0.0418
R2_induction_MMS_4h	0.0357
R2_induction_MMS_4h	0.0351
R2_induction_MMS_4h	0.0373
R2_induction_MMS_4h	0.0346
R2_induction_MMS_4h	0.0334
R2_induction_MMS_4h	0.0526
R2_induction_MMS_4h	0.0367
R2_induction_MMS_4h	0.0419
R2_induction_MMS_4h	0.0364
R2_induction_MMS_4h	0.0409
R2_induction_MMS_4h	0.0443
R2_induction_MMS_4h	0.0453
R2_induction_MMS_4h	0.0465
R2_induction_MMS_4h	0.0373
R2_induction_MMS_4h	0.0392
R2_induction_MMS_4h	0.0455
R2_induction_MMS_4h	0.0424
R2_induction_MMS_4h	0.0425
R2_induction_MMS_4h	0.0476
R2_induction_MMS_4h	0.0554
R2_induction_MMS_4h	0.0426
R2_induction_MMS_4h	0.0338
R2_induction_MMS_4h	0.045
R2_induction_MMS_4h	0.0402
R2_induction_MMS_4h	0.0419
R2_induction_MMS_4h	0.0451
R2_induction_MMS_4h	0.046
R2_induction_MMS_4h	0.0433
R2_induction_MMS_4h	0.0486
R2_induction_MMS_4h	0.0366
R2_induction_MMS_4h	0.0322
R2_induction_MMS_4h	0.0393
R2_induction_MMS_4h	0.0527
R2_induction_MMS_4h	0.0449
R2_induction_MMS_4h	0.0482
R2_induction_MMS_4h	0.0354
R2_induction_MMS_4h	0.0352
R2_induction_MMS_4h	0.077
R2_induction_MMS_4h	0.0381
R2_induction_MMS_4h	0.039
R2_induction_MMS_4h	0.0323
R2_induction_MMS_4h	0.0403
R2_induction_MMS_4h	0.0434
R2_induction_MMS_4h	0.0334
R2_induction_MMS_4h	0.0424
R2_induction_MMS_4h	0.0507
R2_induction_MMS_4h	0.0413
R2_induction_MMS_4h	0.036
R2_induction_MMS_4h	0.0353
R2_induction_MMS_4h	0.0263
R3_induction_MMS_4h	0.0412
R3_induction_MMS_4h	0.0402
R3_induction_MMS_4h	0.03
R3_induction_MMS_4h	0.0324
R3_induction_MMS_4h	0.0273
R3_induction_MMS_4h	0.034
R3_induction_MMS_4h	0.0025
R3_induction_MMS_4h	0.0351
R3_induction_MMS_4h	0.0313
R3_induction_MMS_4h	0.041
R3_induction_MMS_4h	0.0471
R3_induction_MMS_4h	0.0405
R3_induction_MMS_4h	0.0381
R3_induction_MMS_4h	0.0355
R3_induction_MMS_4h	0.043
R3_induction_MMS_4h	0.0366
R3_induction_MMS_4h	0.0348
R3_induction_MMS_4h	0.0376
R3_induction_MMS_4h	0.0205
R3_induction_MMS_4h	0.0321
R3_induction_MMS_4h	0.0241
R3_induction_MMS_4h	0.0367
R3_induction_MMS_4h	0.0378
R3_induction_MMS_4h	0.0491
R3_induction_MMS_4h	0.0288
R3_induction_MMS_4h	0.0308
R3_induction_MMS_4h	0.0382
R3_induction_MMS_4h	0.0331
R3_induction_MMS_4h	0.0267
R3_induction_MMS_4h	0.0382
R3_induction_MMS_4h	0.0479
R3_induction_MMS_4h	0.0347
R3_induction_MMS_4h	0.0479
R3_induction_MMS_4h	0.0377
R3_induction_MMS_4h	0.0501
R3_induction_MMS_4h	0.0307
R3_induction_MMS_4h	0.0393
R3_induction_MMS_4h	0.0302
R3_induction_MMS_4h	0.043
R3_induction_MMS_4h	0.0614
R3_induction_MMS_4h	0.0442
R3_induction_MMS_4h	0.0506
R3_induction_MMS_4h	0.0507
R3_induction_MMS_4h	0.0288
R3_induction_MMS_4h	0.0395
R3_induction_MMS_4h	0.0378
R3_induction_MMS_4h	0.0235
R3_induction_MMS_4h	0.0529
R3_induction_MMS_4h	0.0439
R3_induction_MMS_4h	0.0508
R3_induction_MMS_4h	0.0318
R3_induction_MMS_4h	0.0377
R3_induction_MMS_4h	0.0332
R3_induction_MMS_4h	0.007
R3_induction_MMS_4h	0.0348
R3_induction_MMS_4h	0.0528
R3_induction_MMS_4h	0.0446
R3_induction_MMS_4h	0.0356
R3_induction_MMS_4h	0.0517
R3_induction_MMS_4h	0.0404
R3_induction_MMS_4h	0.0271
R3_induction_MMS_4h	0.0323
R3_induction_MMS_4h	0.0369
R3_induction_MMS_4h	0.0407
R3_induction_MMS_4h	0.0273
R3_induction_MMS_4h	0.0411
R3_induction_MMS_4h	0.0398
R3_induction_MMS_4h	0.0678
R3_induction_MMS_4h	0.0277
R3_induction_MMS_4h	0.0514
R3_induction_MMS_4h	0.0341
R3_induction_MMS_4h	0.0557
R3_induction_MMS_4h	0.0529
R3_induction_MMS_4h	0.0426
R3_induction_MMS_4h	0.0475
R3_induction_MMS_4h	0.0487
R3_induction_MMS_4h	0.0415
R3_induction_MMS_4h	0.0394
R3_induction_MMS_4h	0.0501
R3_induction_MMS_4h	0.0574
R3_induction_MMS_4h	0.0424
R3_induction_MMS_4h	0.0302
R3_induction_MMS_4h	0.0178
R3_induction_MMS_4h	0.0392
R3_induction_MMS_4h	0.0365
R3_induction_MMS_4h	0.041
R3_induction_MMS_4h	0.0347
R3_induction_MMS_4h	0.0453
R3_induction_MMS_4h	0.0379
R3_induction_MMS_4h	0.0422
R3_induction_MMS_4h	0.0361
R3_induction_MMS_4h	0.0377
R3_induction_MMS_4h	0.0418
R3_induction_MMS_4h	0.0291
R3_induction_MMS_4h	0.0318
R3_induction_MMS_4h	0.0385
R3_induction_MMS_4h	0.0433
R3_induction_MMS_4h	0.0374
R3_induction_MMS_4h	0.0353
R3_induction_MMS_4h	0.0368

## Sheet: Figure 6
Fig. 6B (left)			Fig. 6B (right)
condition	fluorescence intensity		condition	fluorescence intensity
R1_PxylEcAda_0h	0.0002183		R1_PxylEcAda_0h	0.0031
R1_PxylEcAda_0h	0.00012		R1_PxylEcAda_0h	0.0099
R1_PxylEcAda_0h	0.0001445		R1_PxylEcAda_0h	0.0015
R1_PxylEcAda_0h	0.0003842		R1_PxylEcAda_0h	0.0034
R1_PxylEcAda_0h	0.0003912		R1_PxylEcAda_0h	0.0041
R1_PxylEcAda_0h	0.000316		R1_PxylEcAda_0h	0.0045
R1_PxylEcAda_0h	0.0005006		R1_PxylEcAda_0h	0.0102
R1_PxylEcAda_0h	0.0004634		R1_PxylEcAda_0h	0.0035
R1_PxylEcAda_0h	0.0003954		R1_PxylEcAda_0h	0.0078
R1_PxylEcAda_0h	0.0004327		R1_PxylEcAda_0h	0.0073
R1_PxylEcAda_0h	0.0004906		R1_PxylEcAda_0h	0.0034
R1_PxylEcAda_0h	0.0004058		R1_PxylEcAda_0h	0.0057
R1_PxylEcAda_0h	0.0004116		R1_PxylEcAda_0h	0.002
R1_PxylEcAda_0h	0.0005827		R1_PxylEcAda_0h	0.0068
R1_PxylEcAda_0h	0.0005417		R1_PxylEcAda_0h	0.0036
R1_PxylEcAda_0h	0.0006159		R1_PxylEcAda_0h	0.0054
R1_PxylEcAda_0h	0.0003515		R1_PxylEcAda_0h	0.0057
R1_PxylEcAda_0h	0.0003602		R1_PxylEcAda_0h	0.0059
R1_PxylEcAda_0h	0.0007573		R1_PxylEcAda_0h	0.0175
R1_PxylEcAda_0h	0.0002723		R1_PxylEcAda_0h	0.0107
R1_PxylEcAda_0h	0.0003263		R1_PxylEcAda_0h	0.0032
R1_PxylEcAda_0h	0.0005676		R1_PxylEcAda_0h	0.0066
R1_PxylEcAda_0h	0.0004991		R1_PxylEcAda_0h	0.0185
R1_PxylEcAda_0h	0.000642		R1_PxylEcAda_0h	0.0068
R1_PxylEcAda_0h	0.0003598		R1_PxylEcAda_0h	0.0294
R1_PxylEcAda_0h	0.0005627		R1_PxylEcAda_0h	0.0039
R1_PxylEcAda_0h	0.0004947		R1_PxylEcAda_0h	0.0058
R1_PxylEcAda_0h	0.000389		R1_PxylEcAda_0h	0.0109
R1_PxylEcAda_0h	0.0005317		R1_PxylEcAda_0h	0.0102
R1_PxylEcAda_0h	0.0003767		R1_PxylEcAda_0h	0.018
R1_PxylEcAda_0h	0.0004614		R1_PxylEcAda_0h	0.019
R1_PxylEcAda_0h	0.0003458		R1_PxylEcAda_0h	0.0064
R1_PxylEcAda_0h	0.0005074		R1_PxylEcAda_0h	0.0098
R1_PxylEcAda_0h	0.0005614		R1_PxylEcAda_0h	0.0065
R1_PxylEcAda_0h	0.0004756		R1_PxylEcAda_0h	0.0043
R1_PxylEcAda_0h	0.0005594		R1_PxylEcAda_0h	0.0089
R1_PxylEcAda_0h	0.0005382		R1_PxylEcAda_0h	0.0053
R1_PxylEcAda_0h	0.000243		R1_PxylEcAda_0h	0.0113
R1_PxylEcAda_0h	0.000474		R1_PxylEcAda_0h	0.0063
R1_PxylEcAda_0h	0.0003089		R1_PxylEcAda_0h	0.0084
R1_PxylEcAda_0h	0.0004582		R1_PxylEcAda_0h	0.0075
R1_PxylEcAda_0h	0.0004784		R1_PxylEcAda_0h	0.0147
R1_PxylEcAda_0h	0.0003913		R1_PxylEcAda_0h	0.003
R1_PxylEcAda_0h	0.0003518		R1_PxylEcAda_0h	0.018
R1_PxylEcAda_0h	0.0004271		R1_PxylEcAda_0h	0.0064
R1_PxylEcAda_0h	0.0003064		R1_PxylEcAda_0h	0.0042
R1_PxylEcAda_0h	0.0004393		R1_PxylEcAda_0h	0.008
R1_PxylEcAda_0h	0.0005219		R1_PxylEcAda_0h	0.0039
R1_PxylEcAda_0h	0.0004397		R1_PxylEcAda_0h	0.0055
R1_PxylEcAda_0h	0.0004239		R1_PxylEcAda_0h	0.0037
R1_PxylEcAda_0h	0.0003124		R1_PxylEcAda_0h	0.0052
R1_PxylEcAda_0h	0.0003685		R1_PxylEcAda_0h	0.009
R1_PxylEcAda_0h	0.0003218		R1_PxylEcAda_0h	0.0044
R1_PxylEcAda_0h	0.0003701		R1_PxylEcAda_0h	0.0078
R1_PxylEcAda_0h	0.000201		R1_PxylEcAda_0h	0.0073
R1_PxylEcAda_0h	0.0001463		R1_PxylEcAda_0h	0.0082
R1_PxylEcAda_0h	0.0003088		R1_PxylEcAda_0h	0.0108
R1_PxylEcAda_0h	0.0001102		R1_PxylEcAda_0h	0.0057
R1_PxylEcAda_0h	0.0001935		R1_PxylEcAda_0h	0.0295
R1_PxylEcAda_0h	0.0001946		R1_PxylEcAda_0h	0.0044
R1_PxylEcAda_0h	0.0003056		R1_PxylEcAda_0h	0.0052
R1_PxylEcAda_0h	0.0003113		R1_PxylEcAda_0h	0.0082
R1_PxylEcAda_0h	0.0003767		R1_PxylEcAda_0h	0.0135
R1_PxylEcAda_0h	0.000405		R1_PxylEcAda_0h	0.0046
R1_PxylEcAda_0h	0.000766		R1_PxylEcAda_0h	0.0031
R1_PxylEcAda_0h	0.0009049		R1_PxylEcAda_0h	0.006
R1_PxylEcAda_0h	0.0005418		R1_PxylEcAda_0h	0.0056
R1_PxylEcAda_0h	0.0006286		R1_PxylEcAda_0h	0.0139
R1_PxylEcAda_0h	0.0004278		R1_PxylEcAda_0h	0.0078
R1_PxylEcAda_0h	0.0004378		R1_PxylEcAda_0h	0.0017
R1_PxylEcAda_0h	0.0003711		R1_PxylEcAda_0h	0.0058
R1_PxylEcAda_0h	0.0004768		R1_PxylEcAda_0h	0.0032
R1_PxylEcAda_0h	0.0004671		R1_PxylEcAda_0h	0.0033
R1_PxylEcAda_0h	0.0004924		R1_PxylEcAda_0h	0.0036
R1_PxylEcAda_0h	0.0004714		R1_PxylEcAda_0h	0.0074
R1_PxylEcAda_0h	0.0005392		R1_PxylEcAda_0h	0.0084
R1_PxylEcAda_0h	0.0005983		R1_PxylEcAda_0h	0.0034
R1_PxylEcAda_0h	0.000449		R1_PxylEcAda_0h	0.0081
R1_PxylEcAda_0h	0.0005493		R1_PxylEcAda_0h	0.0081
R1_PxylEcAda_0h	0.0005787		R1_PxylEcAda_0h	0.0063
R1_PxylEcAda_0h	0.0004804		R1_PxylEcAda_0h	0.006
R1_PxylEcAda_0h	0.0005114		R1_PxylEcAda_0h	0.013
R1_PxylEcAda_0h	0.0002136		R1_PxylEcAda_0h	0.0137
R1_PxylEcAda_0h	0.0005193		R1_PxylEcAda_0h	0.0195
R1_PxylEcAda_0h	0.0005326		R1_PxylEcAda_0h	0.0215
R1_PxylEcAda_0h	0.0004902		R1_PxylEcAda_0h	0.0171
R1_PxylEcAda_0h	0.0004287		R1_PxylEcAda_0h	0.0182
R1_PxylEcAda_0h	0.0002121		R1_PxylEcAda_0h	0.0055
R1_PxylEcAda_0h	0.0002037		R1_PxylEcAda_0h	0.0074
R1_PxylEcAda_0h	0.0002536		R1_PxylEcAda_0h	0.0049
R1_PxylEcAda_0h	0.0003249		R1_PxylEcAda_0h	0.0049
R1_PxylEcAda_0h	0.0003958		R1_PxylEcAda_0h	0.0047
R1_PxylEcAda_0h	0.0003021		R1_PxylEcAda_0h	0.0032
R1_PxylEcAda_0h	0.0003394		R1_PxylEcAda_0h	0.0043
R1_PxylEcAda_0h	0.0006147		R1_PxylEcAda_0h	0.0157
R1_PxylEcAda_0h	0.0004564		R1_PxylEcAda_0h	0.0161
R1_PxylEcAda_0h	0.0004615		R1_PxylEcAda_0h	0.0028
R1_PxylEcAda_0h	0.0006643		R1_PxylEcAda_0h	0.0031
R1_PxylEcAda_0h	0.0005876		R1_PxylEcAda_0h	0.0034
R1_PxylEcAda_0h	0.0005626		R1_PxylEcAda_0h	0.0032
R2_PxylEcAda_0h	0.0004		R2_PxylEcAda_0h	0.0031
R2_PxylEcAda_0h	0.0004		R2_PxylEcAda_0h	0.0058
R2_PxylEcAda_0h	0.0003		R2_PxylEcAda_0h	0.0131
R2_PxylEcAda_0h	0.0003		R2_PxylEcAda_0h	0.0043
R2_PxylEcAda_0h	0.0003		R2_PxylEcAda_0h	0.0081
R2_PxylEcAda_0h	0.0004		R2_PxylEcAda_0h	0.0046
R2_PxylEcAda_0h	0.0004		R2_PxylEcAda_0h	0.0167
R2_PxylEcAda_0h	0.0003		R2_PxylEcAda_0h	0.0068
R2_PxylEcAda_0h	0.0006		R2_PxylEcAda_0h	0.0027
R2_PxylEcAda_0h	0.0005		R2_PxylEcAda_0h	0.0031
R2_PxylEcAda_0h	0.0005		R2_PxylEcAda_0h	0.003
R2_PxylEcAda_0h	0.0006		R2_PxylEcAda_0h	0.02
R2_PxylEcAda_0h	0.0005		R2_PxylEcAda_0h	0.0044
R2_PxylEcAda_0h	0.0008		R2_PxylEcAda_0h	0.0036
R2_PxylEcAda_0h	0.0002		R2_PxylEcAda_0h	0.0129
R2_PxylEcAda_0h	0.001		R2_PxylEcAda_0h	0.0215
R2_PxylEcAda_0h	0.0003		R2_PxylEcAda_0h	0.0321
R2_PxylEcAda_0h	0.0009		R2_PxylEcAda_0h	0.0083
R2_PxylEcAda_0h	0.0007		R2_PxylEcAda_0h	0.0051
R2_PxylEcAda_0h	0.0005		R2_PxylEcAda_0h	0.0173
R2_PxylEcAda_0h	0.0006		R2_PxylEcAda_0h	0.0021
R2_PxylEcAda_0h	0.0005		R2_PxylEcAda_0h	0.0161
R2_PxylEcAda_0h	0.0005		R2_PxylEcAda_0h	0.0064
R2_PxylEcAda_0h	0.0004		R2_PxylEcAda_0h	0.0052
R2_PxylEcAda_0h	0.0008		R2_PxylEcAda_0h	0.0072
R2_PxylEcAda_0h	0.0002		R2_PxylEcAda_0h	0.0028
R2_PxylEcAda_0h	0.0006		R2_PxylEcAda_0h	0.0026
R2_PxylEcAda_0h	0.0008		R2_PxylEcAda_0h	0.0076
R2_PxylEcAda_0h	0.0006		R2_PxylEcAda_0h	0.0128
R2_PxylEcAda_0h	0.0007		R2_PxylEcAda_0h	0.0071
R2_PxylEcAda_0h	0.0006		R2_PxylEcAda_0h	0.0067
R2_PxylEcAda_0h	0.0006		R2_PxylEcAda_0h	0.0038
R2_PxylEcAda_0h	0.0006		R2_PxylEcAda_0h	0.0062
R2_PxylEcAda_0h	0.0005		R2_PxylEcAda_0h	0.0076
R2_PxylEcAda_0h	0.0004		R2_PxylEcAda_0h	0.0052
R2_PxylEcAda_0h	0.0006		R2_PxylEcAda_0h	0.0093
R2_PxylEcAda_0h	0.0005		R2_PxylEcAda_0h	0.0035
R2_PxylEcAda_0h	0.0004		R2_PxylEcAda_0h	0.0032
R2_PxylEcAda_0h	0.0006		R2_PxylEcAda_0h	0.0061
R2_PxylEcAda_0h	0.0003		R2_PxylEcAda_0h	0.0072
R2_PxylEcAda_0h	0.0005		R2_PxylEcAda_0h	0.0062
R2_PxylEcAda_0h	0.0005		R2_PxylEcAda_0h	0.005
R2_PxylEcAda_0h	0.0006		R2_PxylEcAda_0h	0.0035
R2_PxylEcAda_0h	0.0004		R2_PxylEcAda_0h	0.0109
R2_PxylEcAda_0h	0.0005		R2_PxylEcAda_0h	0.0019
R2_PxylEcAda_0h	0.0004		R2_PxylEcAda_0h	0.005
R2_PxylEcAda_0h	0.0002		R2_PxylEcAda_0h	0.0136
R2_PxylEcAda_0h	0.0004		R2_PxylEcAda_0h	0.0028
R2_PxylEcAda_0h	0.0004		R2_PxylEcAda_0h	0.004
R2_PxylEcAda_0h	0.0004		R2_PxylEcAda_0h	0.0044
R2_PxylEcAda_0h	0.0004		R2_PxylEcAda_0h	0.0042
R2_PxylEcAda_0h	0.0001		R2_PxylEcAda_0h	0.0064
R2_PxylEcAda_0h	0.0003		R2_PxylEcAda_0h	0.0131
R2_PxylEcAda_0h	0.0004		R2_PxylEcAda_0h	0.0054
R2_PxylEcAda_0h	0.0003		R2_PxylEcAda_0h	0.0079
R2_PxylEcAda_0h	0.0003		R2_PxylEcAda_0h	0.0117
R2_PxylEcAda_0h	0.0003		R2_PxylEcAda_0h	0.0107
R2_PxylEcAda_0h	0.0001		R2_PxylEcAda_0h	0.0129
R2_PxylEcAda_0h	0.0001		R2_PxylEcAda_0h	0.0095
R2_PxylEcAda_0h	0.0003		R2_PxylEcAda_0h	0.0091
R2_PxylEcAda_0h	0.0002		R2_PxylEcAda_0h	0.0044
R2_PxylEcAda_0h	0.0004		R2_PxylEcAda_0h	0.0036
R2_PxylEcAda_0h	0.0004		R2_PxylEcAda_0h	0.0023
R2_PxylEcAda_0h	0.0004		R2_PxylEcAda_0h	0.0022
R2_PxylEcAda_0h	0.0013		R2_PxylEcAda_0h	0.0275
R2_PxylEcAda_0h	0.0013		R2_PxylEcAda_0h	0.0162
R2_PxylEcAda_0h	0.001		R2_PxylEcAda_0h	0.005
R2_PxylEcAda_0h	0.0008		R2_PxylEcAda_0h	0.0041
R2_PxylEcAda_0h	0.001		R2_PxylEcAda_0h	0.0026
R2_PxylEcAda_0h	0.0007		R2_PxylEcAda_0h	0.0047
R2_PxylEcAda_0h	0.0007		R2_PxylEcAda_0h	0.0108
R2_PxylEcAda_0h	0.0004		R2_PxylEcAda_0h	0.0054
R2_PxylEcAda_0h	0.0003		R2_PxylEcAda_0h	0.0048
R2_PxylEcAda_0h	0.0004		R2_PxylEcAda_0h	0.0046
R2_PxylEcAda_0h	0.0004		R2_PxylEcAda_0h	0.0079
R2_PxylEcAda_0h	0.0004		R2_PxylEcAda_0h	0.0015
R2_PxylEcAda_0h	0.0004		R2_PxylEcAda_0h	0.0029
R2_PxylEcAda_0h	0.0002		R2_PxylEcAda_0h	0.0046
R2_PxylEcAda_0h	0.0003		R2_PxylEcAda_0h	0.0256
R2_PxylEcAda_0h	0.0002		R2_PxylEcAda_0h	0.004
R2_PxylEcAda_0h	0.0002		R2_PxylEcAda_0h	0.0055
R2_PxylEcAda_0h	0.0003		R2_PxylEcAda_0h	0.0065
R2_PxylEcAda_0h	0.0004		R2_PxylEcAda_0h	0.0052
R2_PxylEcAda_0h	0.0003		R2_PxylEcAda_0h	0.0061
R2_PxylEcAda_0h	0.0004		R2_PxylEcAda_0h	0.0009
R2_PxylEcAda_0h	0.0004		R2_PxylEcAda_0h	0.0038
R2_PxylEcAda_0h	0.0003		R2_PxylEcAda_0h	0.0042
R2_PxylEcAda_0h	0.0005		R2_PxylEcAda_0h	0.005
R2_PxylEcAda_0h	0.0005		R2_PxylEcAda_0h	0.0032
R2_PxylEcAda_0h	0.0005		R2_PxylEcAda_0h	0.003
R2_PxylEcAda_0h	0.0005		R2_PxylEcAda_0h	0.0061
R2_PxylEcAda_0h	0.0006		R2_PxylEcAda_0h	0.0059
R2_PxylEcAda_0h	0.0007		R2_PxylEcAda_0h	0.003
R2_PxylEcAda_0h	0.0007		R2_PxylEcAda_0h	0.0031
R2_PxylEcAda_0h	0.0005		R2_PxylEcAda_0h	0.0027
R2_PxylEcAda_0h	0.0006		R2_PxylEcAda_0h	0.0025
R2_PxylEcAda_0h	0.0005		R2_PxylEcAda_0h	0.0053
R2_PxylEcAda_0h	0.0004		R2_PxylEcAda_0h	0.0058
R2_PxylEcAda_0h	0.0006		R2_PxylEcAda_0h	0
R2_PxylEcAda_0h	0.0009		R2_PxylEcAda_0h	0.0066
R3_PxylEcAda_0h	0.0002023		R3_PxylEcAda_0h	0.0088
R3_PxylEcAda_0h	0.0001942		R3_PxylEcAda_0h	0.0031
R3_PxylEcAda_0h	0.0002628		R3_PxylEcAda_0h	0.0091
R3_PxylEcAda_0h	0.0003169		R3_PxylEcAda_0h	0.0147
R3_PxylEcAda_0h	0.0004271		R3_PxylEcAda_0h	0.0098
R3_PxylEcAda_0h	0.0001885		R3_PxylEcAda_0h	0.0073
R3_PxylEcAda_0h	6.57e-05		R3_PxylEcAda_0h	0.0028
R3_PxylEcAda_0h	0.0003155		R3_PxylEcAda_0h	0.0047
R3_PxylEcAda_0h	0.0001994		R3_PxylEcAda_0h	0.004
R3_PxylEcAda_0h	0.0003251		R3_PxylEcAda_0h	0.011
R3_PxylEcAda_0h	0.0004092		R3_PxylEcAda_0h	0.0162
R3_PxylEcAda_0h	0.0002878		R3_PxylEcAda_0h	0.0033
R3_PxylEcAda_0h	0.0005329		R3_PxylEcAda_0h	0.0075
R3_PxylEcAda_0h	0.0006036		R3_PxylEcAda_0h	0.007
R3_PxylEcAda_0h	0.0005558		R3_PxylEcAda_0h	0.0062
R3_PxylEcAda_0h	0.000612		R3_PxylEcAda_0h	0.0115
R3_PxylEcAda_0h	0.0005622		R3_PxylEcAda_0h	0.004
R3_PxylEcAda_0h	0.0006662		R3_PxylEcAda_0h	0.0115
R3_PxylEcAda_0h	0.0005725		R3_PxylEcAda_0h	0.0285
R3_PxylEcAda_0h	0.0002553		R3_PxylEcAda_0h	0.0093
R3_PxylEcAda_0h	0.0006743		R3_PxylEcAda_0h	0.0027
R3_PxylEcAda_0h	0.0004217		R3_PxylEcAda_0h	0.0152
R3_PxylEcAda_0h	0.0005086		R3_PxylEcAda_0h	0.0162
R3_PxylEcAda_0h	0.0006835		R3_PxylEcAda_0h	0.0098
R3_PxylEcAda_0h	0.0006826		R3_PxylEcAda_0h	0.0101
R3_PxylEcAda_0h	0.0005188		R3_PxylEcAda_0h	0.0137
R3_PxylEcAda_0h	0.0004152		R3_PxylEcAda_0h	0.0068
R3_PxylEcAda_0h	0.0007148		R3_PxylEcAda_0h	0.0075
R3_PxylEcAda_0h	0.0005486		R3_PxylEcAda_0h	0.0021
R3_PxylEcAda_0h	0.0004029		R3_PxylEcAda_0h	0.0098
R3_PxylEcAda_0h	0.0002076		R3_PxylEcAda_0h	0.0079
R3_PxylEcAda_0h	0.0006161		R3_PxylEcAda_0h	0.0044
R3_PxylEcAda_0h	0.0006404		R3_PxylEcAda_0h	0.007
R3_PxylEcAda_0h	0.0004115		R3_PxylEcAda_0h	0.0083
R3_PxylEcAda_0h	0.0005807		R3_PxylEcAda_0h	0.0032
R3_PxylEcAda_0h	0.0005897		R3_PxylEcAda_0h	0.0061
R3_PxylEcAda_0h	0.0005767		R3_PxylEcAda_0h	0.0098
R3_PxylEcAda_0h	0.0005475		R3_PxylEcAda_0h	0.0042
R3_PxylEcAda_0h	0.0004762		R3_PxylEcAda_0h	0.0059
R3_PxylEcAda_0h	0.000563		R3_PxylEcAda_0h	0.004
R3_PxylEcAda_0h	0.0002951		R3_PxylEcAda_0h	0.0035
R3_PxylEcAda_0h	0.0005521		R3_PxylEcAda_0h	0.0133
R3_PxylEcAda_0h	0.0005992		R3_PxylEcAda_0h	0.0068
R3_PxylEcAda_0h	0.0006379		R3_PxylEcAda_0h	0.0023
R3_PxylEcAda_0h	0.0005311		R3_PxylEcAda_0h	0.0081
R3_PxylEcAda_0h	0.0003558		R3_PxylEcAda_0h	0.0023
R3_PxylEcAda_0h	0.0004744		R3_PxylEcAda_0h	0.0042
R3_PxylEcAda_0h	0.0001794		R3_PxylEcAda_0h	0.0141
R3_PxylEcAda_0h	0.0004104		R3_PxylEcAda_0h	0.0054
R3_PxylEcAda_0h	0.0003895		R3_PxylEcAda_0h	0.0052
R3_PxylEcAda_0h	0.0004377		R3_PxylEcAda_0h	0.004
R3_PxylEcAda_0h	0.0002824		R3_PxylEcAda_0h	0.0141
R3_PxylEcAda_0h	0.0002408		R3_PxylEcAda_0h	0.0124
R3_PxylEcAda_0h	0.0004477		R3_PxylEcAda_0h	0.0055
R3_PxylEcAda_0h	0.0004305		R3_PxylEcAda_0h	0.0055
R3_PxylEcAda_0h	0.0003576		R3_PxylEcAda_0h	0.0053
R3_PxylEcAda_0h	0.0003775		R3_PxylEcAda_0h	0.0049
R3_PxylEcAda_0h	0.000209		R3_PxylEcAda_0h	0.0038
R3_PxylEcAda_0h	0.0002309		R3_PxylEcAda_0h	0.0034
R3_PxylEcAda_0h	0.0002589		R3_PxylEcAda_0h	0.0033
R3_PxylEcAda_0h	0.0002369		R3_PxylEcAda_0h	0.0037
R3_PxylEcAda_0h	0.000228		R3_PxylEcAda_0h	0.0095
R3_PxylEcAda_0h	0.00032		R3_PxylEcAda_0h	0.0079
R3_PxylEcAda_0h	0.000173		R3_PxylEcAda_0h	0.0112
R3_PxylEcAda_0h	0.000194		R3_PxylEcAda_0h	0.0123
R3_PxylEcAda_0h	0.0003628		R3_PxylEcAda_0h	0.0226
R3_PxylEcAda_0h	0.0004201		R3_PxylEcAda_0h	0.0203
R3_PxylEcAda_0h	0.0002103		R3_PxylEcAda_0h	0.0055
R3_PxylEcAda_0h	0.0002838		R3_PxylEcAda_0h	0.0069
R3_PxylEcAda_0h	0.0002879		R3_PxylEcAda_0h	0.0008
R3_PxylEcAda_0h	0.0003054		R3_PxylEcAda_0h	0.0025
R3_PxylEcAda_0h	0.0005398		R3_PxylEcAda_0h	0.0029
R3_PxylEcAda_0h	0.0005502		R3_PxylEcAda_0h	0.0031
R3_PxylEcAda_0h	0.0002551		R3_PxylEcAda_0h	0.0035
R3_PxylEcAda_0h	0.0002829		R3_PxylEcAda_0h	0.0085
R3_PxylEcAda_0h	0.0006157		R3_PxylEcAda_0h	0.0031
R3_PxylEcAda_0h	0.0005901		R3_PxylEcAda_0h	0.0041
R3_PxylEcAda_0h	0.0004409		R3_PxylEcAda_0h	0.0079
R3_PxylEcAda_0h	0.0004141		R3_PxylEcAda_0h	0.0058
R3_PxylEcAda_0h	0.000463		R3_PxylEcAda_0h	0.0042
R3_PxylEcAda_0h	0.0005521		R3_PxylEcAda_0h	0.0055
R3_PxylEcAda_0h	0.0003342		R3_PxylEcAda_0h	0.0033
R3_PxylEcAda_0h	0.0003613		R3_PxylEcAda_0h	0.0047
R3_PxylEcAda_0h	0.0004325		R3_PxylEcAda_0h	0.0026
R3_PxylEcAda_0h	0.0004107		R3_PxylEcAda_0h	0.0024
R3_PxylEcAda_0h	0.000549		R3_PxylEcAda_0h	0.0099
R3_PxylEcAda_0h	0.0005708		R3_PxylEcAda_0h	0.0108
R3_PxylEcAda_0h	0.0004486		R3_PxylEcAda_0h	0.0042
R3_PxylEcAda_0h	0.000522		R3_PxylEcAda_0h	0.0015
R3_PxylEcAda_0h	0.000434		R3_PxylEcAda_0h	0.0019
R3_PxylEcAda_0h	0.0004478		R3_PxylEcAda_0h	0.004
R3_PxylEcAda_0h	0.0006175		R3_PxylEcAda_0h	0.0032
R3_PxylEcAda_0h	0.0006654		R3_PxylEcAda_0h	0.0023
R3_PxylEcAda_0h	0.0003762		R3_PxylEcAda_0h	0.0055
R3_PxylEcAda_0h	0.0003608		R3_PxylEcAda_0h	0.0067
R3_PxylEcAda_0h	0.0002744		R3_PxylEcAda_0h	0.0115
R3_PxylEcAda_0h	0		R3_PxylEcAda_0h	0.0102
R3_PxylEcAda_0h	0.0003696		R3_PxylEcAda_0h	0.003
R3_PxylEcAda_0h	0.0004516		R3_PxylEcAda_0h	0.0097
R3_PxylEcAda_0h	0.0004043		R3_PxylEcAda_0h	0.0115
R1_Pxylmyxo_0h	0		R1_Pxylmyxo_0h	0.0007
R1_Pxylmyxo_0h	0.0007		R1_Pxylmyxo_0h	0.0004
R1_Pxylmyxo_0h	0.0007		R1_Pxylmyxo_0h	0.0007
R1_Pxylmyxo_0h	0.0007		R1_Pxylmyxo_0h	0.0005
R1_Pxylmyxo_0h	0.0006		R1_Pxylmyxo_0h	0.0009
R1_Pxylmyxo_0h	0.0005		R1_Pxylmyxo_0h	0.001
R1_Pxylmyxo_0h	0.0013		R1_Pxylmyxo_0h	0.0008
R1_Pxylmyxo_0h	0.0006		R1_Pxylmyxo_0h	0.0007
R1_Pxylmyxo_0h	0.0008		R1_Pxylmyxo_0h	0.001
R1_Pxylmyxo_0h	0.0006		R1_Pxylmyxo_0h	0.0003
R1_Pxylmyxo_0h	0.0008		R1_Pxylmyxo_0h	0.0008
R1_Pxylmyxo_0h	0.0013		R1_Pxylmyxo_0h	0.0004
R1_Pxylmyxo_0h	0.0009		R1_Pxylmyxo_0h	0.0008
R1_Pxylmyxo_0h	0.001		R1_Pxylmyxo_0h	0.0007
R1_Pxylmyxo_0h	0.0008		R1_Pxylmyxo_0h	0.0008
R1_Pxylmyxo_0h	0.0007		R1_Pxylmyxo_0h	0.001
R1_Pxylmyxo_0h	0.0007		R1_Pxylmyxo_0h	0.0013
R1_Pxylmyxo_0h	0.001		R1_Pxylmyxo_0h	0.0009
R1_Pxylmyxo_0h	0.0011		R1_Pxylmyxo_0h	0.0012
R1_Pxylmyxo_0h	0.0011		R1_Pxylmyxo_0h	0.0012
R1_Pxylmyxo_0h	0.001		R1_Pxylmyxo_0h	0.0009
R1_Pxylmyxo_0h	0.0011		R1_Pxylmyxo_0h	0.0009
R1_Pxylmyxo_0h	0.0006		R1_Pxylmyxo_0h	0.0009
R1_Pxylmyxo_0h	0.001		R1_Pxylmyxo_0h	0.0005
R1_Pxylmyxo_0h	0.0012		R1_Pxylmyxo_0h	0.0014
R1_Pxylmyxo_0h	0.0009		R1_Pxylmyxo_0h	0.001
R1_Pxylmyxo_0h	0.0009		R1_Pxylmyxo_0h	0.0007
R1_Pxylmyxo_0h	0.0011		R1_Pxylmyxo_0h	0.0009
R1_Pxylmyxo_0h	0.0007		R1_Pxylmyxo_0h	0.001
R1_Pxylmyxo_0h	0.0009		R1_Pxylmyxo_0h	0.0012
R1_Pxylmyxo_0h	0.0003		R1_Pxylmyxo_0h	0.0013
R1_Pxylmyxo_0h	0.0004		R1_Pxylmyxo_0h	0.0007
R1_Pxylmyxo_0h	0.0009		R1_Pxylmyxo_0h	0.0048
R1_Pxylmyxo_0h	0.0008		R1_Pxylmyxo_0h	0.001
R1_Pxylmyxo_0h	0.0006		R1_Pxylmyxo_0h	0.0015
R1_Pxylmyxo_0h	0.0007		R1_Pxylmyxo_0h	0.0012
R1_Pxylmyxo_0h	0.0012		R1_Pxylmyxo_0h	0.0006
R1_Pxylmyxo_0h	0.0009		R1_Pxylmyxo_0h	0.0012
R1_Pxylmyxo_0h	0.0008		R1_Pxylmyxo_0h	0.001
R1_Pxylmyxo_0h	0.0008		R1_Pxylmyxo_0h	0.0017
R1_Pxylmyxo_0h	0.0008		R1_Pxylmyxo_0h	0.0007
R1_Pxylmyxo_0h	0.0008		R1_Pxylmyxo_0h	0.0007
R1_Pxylmyxo_0h	0.0008		R1_Pxylmyxo_0h	0.001
R1_Pxylmyxo_0h	0.001		R1_Pxylmyxo_0h	0.0013
R1_Pxylmyxo_0h	0.0011		R1_Pxylmyxo_0h	0.0017
R1_Pxylmyxo_0h	0.001		R1_Pxylmyxo_0h	0.0015
R1_Pxylmyxo_0h	0.0006		R1_Pxylmyxo_0h	0.0011
R1_Pxylmyxo_0h	0.0015		R1_Pxylmyxo_0h	0.0009
R1_Pxylmyxo_0h	0.002		R1_Pxylmyxo_0h	0.0007
R1_Pxylmyxo_0h	0.001		R1_Pxylmyxo_0h	0.0009
R1_Pxylmyxo_0h	0.0017		R1_Pxylmyxo_0h	0.001
R1_Pxylmyxo_0h	0.0007		R1_Pxylmyxo_0h	0.0016
R1_Pxylmyxo_0h	0.0008		R1_Pxylmyxo_0h	0.0013
R1_Pxylmyxo_0h	0.0009		R1_Pxylmyxo_0h	0.0008
R1_Pxylmyxo_0h	0.0007		R1_Pxylmyxo_0h	0.0014
R1_Pxylmyxo_0h	0.0008		R1_Pxylmyxo_0h	0.0012
R1_Pxylmyxo_0h	0.0006		R1_Pxylmyxo_0h	0.0011
R1_Pxylmyxo_0h	0.0007		R1_Pxylmyxo_0h	0.0013
R1_Pxylmyxo_0h	0.0011		R1_Pxylmyxo_0h	0.0011
R1_Pxylmyxo_0h	0.0007		R1_Pxylmyxo_0h	0.0015
R1_Pxylmyxo_0h	0.0007		R1_Pxylmyxo_0h	0.001
R1_Pxylmyxo_0h	0.0008		R1_Pxylmyxo_0h	0.001
R1_Pxylmyxo_0h	0.0009		R1_Pxylmyxo_0h	0.0011
R1_Pxylmyxo_0h	0.0008		R1_Pxylmyxo_0h	0.0013
R1_Pxylmyxo_0h	0.001		R1_Pxylmyxo_0h	0.0015
R1_Pxylmyxo_0h	0.0009		R1_Pxylmyxo_0h	0.0013
R1_Pxylmyxo_0h	0.0011		R1_Pxylmyxo_0h	0.0011
R1_Pxylmyxo_0h	0.0004		R1_Pxylmyxo_0h	0.0009
R1_Pxylmyxo_0h	0.0005		R1_Pxylmyxo_0h	0.0011
R1_Pxylmyxo_0h	0.0008		R1_Pxylmyxo_0h	0.0015
R1_Pxylmyxo_0h	0.0009		R1_Pxylmyxo_0h	0.0009
R1_Pxylmyxo_0h	0.0005		R1_Pxylmyxo_0h	0.0011
R1_Pxylmyxo_0h	0.0005		R1_Pxylmyxo_0h	0.0013
R1_Pxylmyxo_0h	0.001		R1_Pxylmyxo_0h	0.0008
R1_Pxylmyxo_0h	0.0006		R1_Pxylmyxo_0h	0.0009
R1_Pxylmyxo_0h	0.0006		R1_Pxylmyxo_0h	0.0011
R1_Pxylmyxo_0h	0.0014		R1_Pxylmyxo_0h	0.0008
R1_Pxylmyxo_0h	0.0008		R1_Pxylmyxo_0h	0.0014
R1_Pxylmyxo_0h	0.0012		R1_Pxylmyxo_0h	0.0011
R1_Pxylmyxo_0h	0.0006		R1_Pxylmyxo_0h	0.001
R1_Pxylmyxo_0h	0.0008		R1_Pxylmyxo_0h	0.0016
R1_Pxylmyxo_0h	0.0008		R1_Pxylmyxo_0h	0.0013
R1_Pxylmyxo_0h	0.0025		R1_Pxylmyxo_0h	0.0014
R1_Pxylmyxo_0h	0.0006		R1_Pxylmyxo_0h	0.0011
R1_Pxylmyxo_0h	0.0005		R1_Pxylmyxo_0h	0.0009
R1_Pxylmyxo_0h	0.0009		R1_Pxylmyxo_0h	0.001
R1_Pxylmyxo_0h	0.0009		R1_Pxylmyxo_0h	0.0015
R1_Pxylmyxo_0h	0.0005		R1_Pxylmyxo_0h	0.0015
R1_Pxylmyxo_0h	0.0005		R1_Pxylmyxo_0h	0.001
R1_Pxylmyxo_0h	0.0006		R1_Pxylmyxo_0h	0.0009
R1_Pxylmyxo_0h	0.0009		R1_Pxylmyxo_0h	0.0007
R1_Pxylmyxo_0h	0.0005		R1_Pxylmyxo_0h	0.0011
R1_Pxylmyxo_0h	0.0006		R1_Pxylmyxo_0h	0.001
R1_Pxylmyxo_0h	0.0008		R1_Pxylmyxo_0h	0.0012
R1_Pxylmyxo_0h	0.0006		R1_Pxylmyxo_0h	0.0013
R1_Pxylmyxo_0h	0.0006		R1_Pxylmyxo_0h	0.0012
R1_Pxylmyxo_0h	0.0008		R1_Pxylmyxo_0h	0.0011
R1_Pxylmyxo_0h	0.0007		R1_Pxylmyxo_0h	0.0012
R1_Pxylmyxo_0h	0.0007		R1_Pxylmyxo_0h	0.0007
R1_Pxylmyxo_0h	0.0006		R1_Pxylmyxo_0h	0.0012
R2_Pxylmyxo_0h	0.0001		R2_Pxylmyxo_0h	0.0002
R2_Pxylmyxo_0h	0.0005		R2_Pxylmyxo_0h	0.0005
R2_Pxylmyxo_0h	0.0005		R2_Pxylmyxo_0h	0.0009
R2_Pxylmyxo_0h	0.0002		R2_Pxylmyxo_0h	0.0009
R2_Pxylmyxo_0h	0.0005		R2_Pxylmyxo_0h	0.0008
R2_Pxylmyxo_0h	0.0001		R2_Pxylmyxo_0h	0.0007
R2_Pxylmyxo_0h	0.0005		R2_Pxylmyxo_0h	0.0005
R2_Pxylmyxo_0h	0.0006		R2_Pxylmyxo_0h	0.001
R2_Pxylmyxo_0h	0.0004		R2_Pxylmyxo_0h	0.0008
R2_Pxylmyxo_0h	0.0006		R2_Pxylmyxo_0h	0.0002
R2_Pxylmyxo_0h	0.0005		R2_Pxylmyxo_0h	0.001
R2_Pxylmyxo_0h	0.0007		R2_Pxylmyxo_0h	0.0007
R2_Pxylmyxo_0h	0.0007		R2_Pxylmyxo_0h	0.001
R2_Pxylmyxo_0h	0.0007		R2_Pxylmyxo_0h	0.0011
R2_Pxylmyxo_0h	0.0017		R2_Pxylmyxo_0h	0.0008
R2_Pxylmyxo_0h	0.0003		R2_Pxylmyxo_0h	0.001
R2_Pxylmyxo_0h	0.0007		R2_Pxylmyxo_0h	0.0011
R2_Pxylmyxo_0h	0.0004		R2_Pxylmyxo_0h	0.0012
R2_Pxylmyxo_0h	0.0005		R2_Pxylmyxo_0h	0.0007
R2_Pxylmyxo_0h	0.0005		R2_Pxylmyxo_0h	0.001
R2_Pxylmyxo_0h	0.0006		R2_Pxylmyxo_0h	0.0005
R2_Pxylmyxo_0h	0.0003		R2_Pxylmyxo_0h	0.0008
R2_Pxylmyxo_0h	0.0008		R2_Pxylmyxo_0h	0.001
R2_Pxylmyxo_0h	0.0008		R2_Pxylmyxo_0h	0.0005
R2_Pxylmyxo_0h	0.0005		R2_Pxylmyxo_0h	0.0008
R2_Pxylmyxo_0h	0.0006		R2_Pxylmyxo_0h	0.0008
R2_Pxylmyxo_0h	0.0008		R2_Pxylmyxo_0h	0.0008
R2_Pxylmyxo_0h	0.0007		R2_Pxylmyxo_0h	0.0012
R2_Pxylmyxo_0h	0.0017		R2_Pxylmyxo_0h	0.001
R2_Pxylmyxo_0h	0.0001		R2_Pxylmyxo_0h	0.0006
R2_Pxylmyxo_0h	0.0008		R2_Pxylmyxo_0h	0.0016
R2_Pxylmyxo_0h	0.0004		R2_Pxylmyxo_0h	0.0009
R2_Pxylmyxo_0h	0.0007		R2_Pxylmyxo_0h	0.0011
R2_Pxylmyxo_0h	0.0009		R2_Pxylmyxo_0h	0.0012
R2_Pxylmyxo_0h	0.0007		R2_Pxylmyxo_0h	0.0012
R2_Pxylmyxo_0h	0.001		R2_Pxylmyxo_0h	0.0012
R2_Pxylmyxo_0h	0.0008		R2_Pxylmyxo_0h	0.0011
R2_Pxylmyxo_0h	0.0006		R2_Pxylmyxo_0h	0.0011
R2_Pxylmyxo_0h	0.0009		R2_Pxylmyxo_0h	0.0005
R2_Pxylmyxo_0h	0.0008		R2_Pxylmyxo_0h	0.0009
R2_Pxylmyxo_0h	0.0004		R2_Pxylmyxo_0h	0.0007
R2_Pxylmyxo_0h	0.0005		R2_Pxylmyxo_0h	0.0013
R2_Pxylmyxo_0h	0.0011		R2_Pxylmyxo_0h	0.001
R2_Pxylmyxo_0h	0.0008		R2_Pxylmyxo_0h	0.0008
R2_Pxylmyxo_0h	0.0009		R2_Pxylmyxo_0h	0.0016
R2_Pxylmyxo_0h	0.0011		R2_Pxylmyxo_0h	0.0013
R2_Pxylmyxo_0h	0.0011		R2_Pxylmyxo_0h	0.0022
R2_Pxylmyxo_0h	0.0007		R2_Pxylmyxo_0h	0.0006
R2_Pxylmyxo_0h	0.0007		R2_Pxylmyxo_0h	0.0011
R2_Pxylmyxo_0h	0.001		R2_Pxylmyxo_0h	0.0013
R2_Pxylmyxo_0h	0.0007		R2_Pxylmyxo_0h	0.0012
R2_Pxylmyxo_0h	0.0012		R2_Pxylmyxo_0h	0.0014
R2_Pxylmyxo_0h	0.0006		R2_Pxylmyxo_0h	0.0013
R2_Pxylmyxo_0h	0.0009		R2_Pxylmyxo_0h	0.0028
R2_Pxylmyxo_0h	0.0017		R2_Pxylmyxo_0h	0.001
R2_Pxylmyxo_0h	0.001		R2_Pxylmyxo_0h	0.001
R2_Pxylmyxo_0h	0.0008		R2_Pxylmyxo_0h	0.0015
R2_Pxylmyxo_0h	0.0009		R2_Pxylmyxo_0h	0.0012
R2_Pxylmyxo_0h	0.0005		R2_Pxylmyxo_0h	0.0013
R2_Pxylmyxo_0h	0.0005		R2_Pxylmyxo_0h	0.0019
R2_Pxylmyxo_0h	0.0007		R2_Pxylmyxo_0h	0.0015
R2_Pxylmyxo_0h	0.0004		R2_Pxylmyxo_0h	0.0016
R2_Pxylmyxo_0h	0.0008		R2_Pxylmyxo_0h	0.0018
R2_Pxylmyxo_0h	0.0003		R2_Pxylmyxo_0h	0.0016
R2_Pxylmyxo_0h	0.0011		R2_Pxylmyxo_0h	0.0015
R2_Pxylmyxo_0h	0.0004		R2_Pxylmyxo_0h	0.0012
R2_Pxylmyxo_0h	0.0004		R2_Pxylmyxo_0h	0.0012
R2_Pxylmyxo_0h	0.0006		R2_Pxylmyxo_0h	0.0016
R2_Pxylmyxo_0h	0.0009		R2_Pxylmyxo_0h	0.0015
R2_Pxylmyxo_0h	0.0009		R2_Pxylmyxo_0h	0.0016
R2_Pxylmyxo_0h	0.0007		R2_Pxylmyxo_0h	0.0008
R2_Pxylmyxo_0h	0.0011		R2_Pxylmyxo_0h	0.0014
R2_Pxylmyxo_0h	0.0007		R2_Pxylmyxo_0h	0.0016
R2_Pxylmyxo_0h	0.0008		R2_Pxylmyxo_0h	0.0011
R2_Pxylmyxo_0h	0.0008		R2_Pxylmyxo_0h	0.0016
R2_Pxylmyxo_0h	0.0005		R2_Pxylmyxo_0h	0.0011
R2_Pxylmyxo_0h	0.0008		R2_Pxylmyxo_0h	0.0019
R2_Pxylmyxo_0h	0.0009		R2_Pxylmyxo_0h	0.0011
R2_Pxylmyxo_0h	0.0009		R2_Pxylmyxo_0h	0.0011
R2_Pxylmyxo_0h	0.0007		R2_Pxylmyxo_0h	0.0016
R2_Pxylmyxo_0h	0.0007		R2_Pxylmyxo_0h	0.0014
R2_Pxylmyxo_0h	0.0007		R2_Pxylmyxo_0h	0.0008
R2_Pxylmyxo_0h	0.0005		R2_Pxylmyxo_0h	0.001
R2_Pxylmyxo_0h	0.0009		R2_Pxylmyxo_0h	0.0013
R2_Pxylmyxo_0h	0.0008		R2_Pxylmyxo_0h	0.0014
R2_Pxylmyxo_0h	0.0004		R2_Pxylmyxo_0h	0.0005
R2_Pxylmyxo_0h	0.0007		R2_Pxylmyxo_0h	0.0014
R2_Pxylmyxo_0h	0.0005		R2_Pxylmyxo_0h	0.0012
R2_Pxylmyxo_0h	0.0007		R2_Pxylmyxo_0h	0.0014
R2_Pxylmyxo_0h	0.0009		R2_Pxylmyxo_0h	0.0016
R2_Pxylmyxo_0h	0.0009		R2_Pxylmyxo_0h	0.0016
R2_Pxylmyxo_0h	0.0007		R2_Pxylmyxo_0h	0.003
R2_Pxylmyxo_0h	0.0007		R2_Pxylmyxo_0h	0.0012
R2_Pxylmyxo_0h	0.0008		R2_Pxylmyxo_0h	0.0021
R2_Pxylmyxo_0h	0.0005		R2_Pxylmyxo_0h	0.0012
R2_Pxylmyxo_0h	0.0006		R2_Pxylmyxo_0h	0.0008
R2_Pxylmyxo_0h	0.0007		R2_Pxylmyxo_0h	0.0009
R2_Pxylmyxo_0h	0.0009		R2_Pxylmyxo_0h	0.0013
R2_Pxylmyxo_0h	0.0006		R2_Pxylmyxo_0h	0.0014
R2_Pxylmyxo_0h	0.0007		R2_Pxylmyxo_0h	0.0015
R3_Pxylmyxo_0h	0.0003		R3_Pxylmyxo_0h	0.0008
R3_Pxylmyxo_0h	0.0001		R3_Pxylmyxo_0h	0.0006
R3_Pxylmyxo_0h	0.0002		R3_Pxylmyxo_0h	0.0009
R3_Pxylmyxo_0h	0.0007		R3_Pxylmyxo_0h	0.0006
R3_Pxylmyxo_0h	0.0002		R3_Pxylmyxo_0h	0.0011
R3_Pxylmyxo_0h	0.0001		R3_Pxylmyxo_0h	0.0013
R3_Pxylmyxo_0h	0.0004		R3_Pxylmyxo_0h	0.0008
R3_Pxylmyxo_0h	0.0004		R3_Pxylmyxo_0h	0.0011
R3_Pxylmyxo_0h	0.0006		R3_Pxylmyxo_0h	0.0009
R3_Pxylmyxo_0h	0.0004		R3_Pxylmyxo_0h	0.0008
R3_Pxylmyxo_0h	0.0004		R3_Pxylmyxo_0h	0.0012
R3_Pxylmyxo_0h	0.0004		R3_Pxylmyxo_0h	0.0008
R3_Pxylmyxo_0h	0.0005		R3_Pxylmyxo_0h	0.0012
R3_Pxylmyxo_0h	0.0006		R3_Pxylmyxo_0h	0.0014
R3_Pxylmyxo_0h	0.0006		R3_Pxylmyxo_0h	0.0012
R3_Pxylmyxo_0h	0.0008		R3_Pxylmyxo_0h	0.0007
R3_Pxylmyxo_0h	0.0006		R3_Pxylmyxo_0h	0.0024
R3_Pxylmyxo_0h	0.0007		R3_Pxylmyxo_0h	0.001
R3_Pxylmyxo_0h	0.0007		R3_Pxylmyxo_0h	0.0011
R3_Pxylmyxo_0h	0.0004		R3_Pxylmyxo_0h	0.0009
R3_Pxylmyxo_0h	0.0009		R3_Pxylmyxo_0h	0.0012
R3_Pxylmyxo_0h	0.0002		R3_Pxylmyxo_0h	0.0012
R3_Pxylmyxo_0h	0.0003		R3_Pxylmyxo_0h	0.0014
R3_Pxylmyxo_0h	0.0005		R3_Pxylmyxo_0h	0.0007
R3_Pxylmyxo_0h	0.0005		R3_Pxylmyxo_0h	0.0009
R3_Pxylmyxo_0h	0.0005		R3_Pxylmyxo_0h	0.0014
R3_Pxylmyxo_0h	0.0004		R3_Pxylmyxo_0h	0.0015
R3_Pxylmyxo_0h	0.0002		R3_Pxylmyxo_0h	0.0008
R3_Pxylmyxo_0h	0.0006		R3_Pxylmyxo_0h	0.0012
R3_Pxylmyxo_0h	0.001		R3_Pxylmyxo_0h	0.0012
R3_Pxylmyxo_0h	0.0007		R3_Pxylmyxo_0h	0.0017
R3_Pxylmyxo_0h	0.0008		R3_Pxylmyxo_0h	0.0015
R3_Pxylmyxo_0h	0.0004		R3_Pxylmyxo_0h	0.0011
R3_Pxylmyxo_0h	0.0006		R3_Pxylmyxo_0h	0.0008
R3_Pxylmyxo_0h	0.0006		R3_Pxylmyxo_0h	0.0014
R3_Pxylmyxo_0h	0.0006		R3_Pxylmyxo_0h	0.0007
R3_Pxylmyxo_0h	0.0004		R3_Pxylmyxo_0h	0.0013
R3_Pxylmyxo_0h	0.0014		R3_Pxylmyxo_0h	0.0017
R3_Pxylmyxo_0h	0.0006		R3_Pxylmyxo_0h	0.0016
R3_Pxylmyxo_0h	0.0006		R3_Pxylmyxo_0h	0.0017
R3_Pxylmyxo_0h	0.0006		R3_Pxylmyxo_0h	0.001
R3_Pxylmyxo_0h	0.0006		R3_Pxylmyxo_0h	0.0015
R3_Pxylmyxo_0h	0.0009		R3_Pxylmyxo_0h	0.0005
R3_Pxylmyxo_0h	0.0005		R3_Pxylmyxo_0h	0.0006
R3_Pxylmyxo_0h	0.0004		R3_Pxylmyxo_0h	0.0012
R3_Pxylmyxo_0h	0.0009		R3_Pxylmyxo_0h	0.0009
R3_Pxylmyxo_0h	0.0009		R3_Pxylmyxo_0h	0.0017
R3_Pxylmyxo_0h	0.0008		R3_Pxylmyxo_0h	0.0016
R3_Pxylmyxo_0h	0.0009		R3_Pxylmyxo_0h	0.0014
R3_Pxylmyxo_0h	0.0007		R3_Pxylmyxo_0h	0.0013
R3_Pxylmyxo_0h	0.0006		R3_Pxylmyxo_0h	0.001
R3_Pxylmyxo_0h	0.0005		R3_Pxylmyxo_0h	0.0007
R3_Pxylmyxo_0h	0.0007		R3_Pxylmyxo_0h	0.001
R3_Pxylmyxo_0h	0.001		R3_Pxylmyxo_0h	0.0015
R3_Pxylmyxo_0h	0.0006		R3_Pxylmyxo_0h	0.0014
R3_Pxylmyxo_0h	0.0009		R3_Pxylmyxo_0h	0.0011
R3_Pxylmyxo_0h	0.0006		R3_Pxylmyxo_0h	0.0015
R3_Pxylmyxo_0h	0.0005		R3_Pxylmyxo_0h	0.0016
R3_Pxylmyxo_0h	0.0013		R3_Pxylmyxo_0h	0.0011
R3_Pxylmyxo_0h	0.0008		R3_Pxylmyxo_0h	0.0013
R3_Pxylmyxo_0h	0.0004		R3_Pxylmyxo_0h	0.0011
R3_Pxylmyxo_0h	0.0009		R3_Pxylmyxo_0h	0.001
R3_Pxylmyxo_0h	0.001		R3_Pxylmyxo_0h	0.0014
R3_Pxylmyxo_0h	0.0006		R3_Pxylmyxo_0h	0.0009
R3_Pxylmyxo_0h	0.0005		R3_Pxylmyxo_0h	0.0013
R3_Pxylmyxo_0h	0.0009		R3_Pxylmyxo_0h	0.0017
R3_Pxylmyxo_0h	0.0007		R3_Pxylmyxo_0h	0.0009
R3_Pxylmyxo_0h	0.0011		R3_Pxylmyxo_0h	0.0011
R3_Pxylmyxo_0h	0.0005		R3_Pxylmyxo_0h	0.0012
R3_Pxylmyxo_0h	0.0006		R3_Pxylmyxo_0h	0.0013
R3_Pxylmyxo_0h	0.0008		R3_Pxylmyxo_0h	0.0012
R3_Pxylmyxo_0h	0.001		R3_Pxylmyxo_0h	0.0014
R3_Pxylmyxo_0h	0.0011		R3_Pxylmyxo_0h	0.0032
R3_Pxylmyxo_0h	0.0008		R3_Pxylmyxo_0h	0.0013
R3_Pxylmyxo_0h	0.0012		R3_Pxylmyxo_0h	0.001
R3_Pxylmyxo_0h	0.0009		R3_Pxylmyxo_0h	0.0015
R3_Pxylmyxo_0h	0.0005		R3_Pxylmyxo_0h	0.0016
R3_Pxylmyxo_0h	0.0005		R3_Pxylmyxo_0h	0.0016
R3_Pxylmyxo_0h	0.0007		R3_Pxylmyxo_0h	0.001
R3_Pxylmyxo_0h	0.0008		R3_Pxylmyxo_0h	0.0012
R3_Pxylmyxo_0h	0.0008		R3_Pxylmyxo_0h	0.0013
R3_Pxylmyxo_0h	0.0005		R3_Pxylmyxo_0h	0.0009
R3_Pxylmyxo_0h	0.0008		R3_Pxylmyxo_0h	0.0014
R3_Pxylmyxo_0h	0.0009		R3_Pxylmyxo_0h	0.0018
R3_Pxylmyxo_0h	0.0006		R3_Pxylmyxo_0h	0.0015
R3_Pxylmyxo_0h	0.0007		R3_Pxylmyxo_0h	0.0012
R3_Pxylmyxo_0h	0.0011		R3_Pxylmyxo_0h	0.0015
R3_Pxylmyxo_0h	0.0009		R3_Pxylmyxo_0h	0.0011
R3_Pxylmyxo_0h	0.0011		R3_Pxylmyxo_0h	0.0009
R3_Pxylmyxo_0h	0.0006		R3_Pxylmyxo_0h	0.0013
R3_Pxylmyxo_0h	0.0008		R3_Pxylmyxo_0h	0.0008
R3_Pxylmyxo_0h	0.0004		R3_Pxylmyxo_0h	0.0013
R3_Pxylmyxo_0h	0.0009		R3_Pxylmyxo_0h	0.0015
R3_Pxylmyxo_0h	0.0005		R3_Pxylmyxo_0h	0.0011
R3_Pxylmyxo_0h	0.0011		R3_Pxylmyxo_0h	0.0009
R3_Pxylmyxo_0h	0.001		R3_Pxylmyxo_0h	0.0009
R3_Pxylmyxo_0h	0.0008		R3_Pxylmyxo_0h	0.002
R3_Pxylmyxo_0h	0.0012		R3_Pxylmyxo_0h	0.0014
R3_Pxylmyxo_0h	0.0007		R3_Pxylmyxo_0h	0.0013
R3_Pxylmyxo_0h	0.001		R3_Pxylmyxo_0h	0.0011
R1_Pxylmyxo_2h	0.0034		R1_PxylEcAda_2h	0.0765
R1_Pxylmyxo_2h	0.004		R1_PxylEcAda_2h	0.0865
R1_Pxylmyxo_2h	0.0044		R1_PxylEcAda_2h	0.0871
R1_Pxylmyxo_2h	0.0042		R1_PxylEcAda_2h	0.0097
R1_Pxylmyxo_2h	0.0012		R1_PxylEcAda_2h	0.0799
R1_Pxylmyxo_2h	0.0047		R1_PxylEcAda_2h	0.0212
R1_Pxylmyxo_2h	0.0023		R1_PxylEcAda_2h	0.0167
R1_Pxylmyxo_2h	0.0042		R1_PxylEcAda_2h	0.1006
R1_Pxylmyxo_2h	0.0052		R1_PxylEcAda_2h	0.0041
R1_Pxylmyxo_2h	0.0084		R1_PxylEcAda_2h	0.0531
R1_Pxylmyxo_2h	0.0045		R1_PxylEcAda_2h	0.0514
R1_Pxylmyxo_2h	0.0058		R1_PxylEcAda_2h	0.0979
R1_Pxylmyxo_2h	0.005		R1_PxylEcAda_2h	0.0773
R1_Pxylmyxo_2h	0.0034		R1_PxylEcAda_2h	0.0882
R1_Pxylmyxo_2h	0.0057		R1_PxylEcAda_2h	0.0934
R1_Pxylmyxo_2h	0.0004		R1_PxylEcAda_2h	0.0775
R1_Pxylmyxo_2h	0.003		R1_PxylEcAda_2h	0.1
R1_Pxylmyxo_2h	0.0048		R1_PxylEcAda_2h	0.0974
R1_Pxylmyxo_2h	0.0032		R1_PxylEcAda_2h	0.0677
R1_Pxylmyxo_2h	0.0083		R1_PxylEcAda_2h	0.0611
R1_Pxylmyxo_2h	0.0035		R1_PxylEcAda_2h	0.1156
R1_Pxylmyxo_2h	0.0056		R1_PxylEcAda_2h	0.1312
R1_Pxylmyxo_2h	0.0035		R1_PxylEcAda_2h	0.0873
R1_Pxylmyxo_2h	0.0038		R1_PxylEcAda_2h	0.1042
R1_Pxylmyxo_2h	0.0039		R1_PxylEcAda_2h	0.0972
R1_Pxylmyxo_2h	0.003		R1_PxylEcAda_2h	0.0821
R1_Pxylmyxo_2h	0.0039		R1_PxylEcAda_2h	0.0748
R1_Pxylmyxo_2h	0.0047		R1_PxylEcAda_2h	0.0676
R1_Pxylmyxo_2h	0.0156		R1_PxylEcAda_2h	0.0885
R1_Pxylmyxo_2h	0.0054		R1_PxylEcAda_2h	0.0968
R1_Pxylmyxo_2h	0.0052		R1_PxylEcAda_2h	0.0888
R1_Pxylmyxo_2h	0.0015		R1_PxylEcAda_2h	0.0837
R1_Pxylmyxo_2h	0.0053		R1_PxylEcAda_2h	0.092
R1_Pxylmyxo_2h	0.0028		R1_PxylEcAda_2h	0.1015
R1_Pxylmyxo_2h	0.0039		R1_PxylEcAda_2h	0.1052
R1_Pxylmyxo_2h	0.003		R1_PxylEcAda_2h	0.0872
R1_Pxylmyxo_2h	0.0005		R1_PxylEcAda_2h	0.0566
R1_Pxylmyxo_2h	0.005		R1_PxylEcAda_2h	0.0908
R1_Pxylmyxo_2h	0.004		R1_PxylEcAda_2h	0.0115
R1_Pxylmyxo_2h	0.0059		R1_PxylEcAda_2h	0.039
R1_Pxylmyxo_2h	0.006		R1_PxylEcAda_2h	0.0786
R1_Pxylmyxo_2h	0.0034		R1_PxylEcAda_2h	0.0938
R1_Pxylmyxo_2h	0.0042		R1_PxylEcAda_2h	0.1211
R1_Pxylmyxo_2h	0.0019		R1_PxylEcAda_2h	0.0952
R1_Pxylmyxo_2h	0.0064		R1_PxylEcAda_2h	0.0816
R1_Pxylmyxo_2h	0.0045		R1_PxylEcAda_2h	0.1071
R1_Pxylmyxo_2h	0.0055		R1_PxylEcAda_2h	0.075
R1_Pxylmyxo_2h	0.0048		R1_PxylEcAda_2h	0.0918
R1_Pxylmyxo_2h	0.0051		R1_PxylEcAda_2h	0.0077
R1_Pxylmyxo_2h	0.0029		R1_PxylEcAda_2h	0.0309
R1_Pxylmyxo_2h	0.0055		R1_PxylEcAda_2h	0.1194
R1_Pxylmyxo_2h	0.004		R1_PxylEcAda_2h	0.1015
R1_Pxylmyxo_2h	0.0075		R1_PxylEcAda_2h	0.0509
R1_Pxylmyxo_2h	0.0043		R1_PxylEcAda_2h	0.097
R1_Pxylmyxo_2h	0.0065		R1_PxylEcAda_2h	0.0701
R1_Pxylmyxo_2h	0.0069		R1_PxylEcAda_2h	0.1211
R1_Pxylmyxo_2h	0.0066		R1_PxylEcAda_2h	0.0937
R1_Pxylmyxo_2h	0.0038		R1_PxylEcAda_2h	0.0873
R1_Pxylmyxo_2h	0.0066		R1_PxylEcAda_2h	0.082
R1_Pxylmyxo_2h	0.004		R1_PxylEcAda_2h	0.0924
R1_Pxylmyxo_2h	0.0094		R1_PxylEcAda_2h	0.0754
R1_Pxylmyxo_2h	0.0045		R1_PxylEcAda_2h	0.0837
R1_Pxylmyxo_2h	0.007		R1_PxylEcAda_2h	0.0897
R1_Pxylmyxo_2h	0.0049		R1_PxylEcAda_2h	0.0913
R1_Pxylmyxo_2h	0.0066		R1_PxylEcAda_2h	0.0741
R1_Pxylmyxo_2h	0.0036		R1_PxylEcAda_2h	0.0718
R1_Pxylmyxo_2h	0.0041		R1_PxylEcAda_2h	0.074
R1_Pxylmyxo_2h	0.0109		R1_PxylEcAda_2h	0.0228
R1_Pxylmyxo_2h	0.0043		R1_PxylEcAda_2h	0.1684
R1_Pxylmyxo_2h	0.0012		R1_PxylEcAda_2h	0.1082
R1_Pxylmyxo_2h	0.0112		R1_PxylEcAda_2h	0.1181
R1_Pxylmyxo_2h	0.0067		R1_PxylEcAda_2h	0.0099
R1_Pxylmyxo_2h	0.0063		R1_PxylEcAda_2h	0.0685
R1_Pxylmyxo_2h	0.0072		R1_PxylEcAda_2h	0.0938
R1_Pxylmyxo_2h	0.0033		R1_PxylEcAda_2h	0.1207
R1_Pxylmyxo_2h	0.0142		R1_PxylEcAda_2h	0.1237
R1_Pxylmyxo_2h	0.0047		R1_PxylEcAda_2h	0.1013
R1_Pxylmyxo_2h	0.0023		R1_PxylEcAda_2h	0.1076
R1_Pxylmyxo_2h	0.0056		R1_PxylEcAda_2h	0.0972
R1_Pxylmyxo_2h	0.0105		R1_PxylEcAda_2h	0.1008
R1_Pxylmyxo_2h	0.0184		R1_PxylEcAda_2h	0.0878
R1_Pxylmyxo_2h	0.0048		R1_PxylEcAda_2h	0.092
R1_Pxylmyxo_2h	0.0046		R1_PxylEcAda_2h	0.089
R1_Pxylmyxo_2h	0.0036		R1_PxylEcAda_2h	0.0739
R1_Pxylmyxo_2h	0.0045		R1_PxylEcAda_2h	0.0908
R1_Pxylmyxo_2h	0.0037		R1_PxylEcAda_2h	0.1018
R1_Pxylmyxo_2h	0.0065		R1_PxylEcAda_2h	0.0949
R1_Pxylmyxo_2h	0.0076		R1_PxylEcAda_2h	0.0949
R1_Pxylmyxo_2h	0.0086		R1_PxylEcAda_2h	0.0831
R1_Pxylmyxo_2h	0.0043		R1_PxylEcAda_2h	0.005
R1_Pxylmyxo_2h	0.0045		R1_PxylEcAda_2h	0.1025
R1_Pxylmyxo_2h	0.0128		R1_PxylEcAda_2h	0.0811
R1_Pxylmyxo_2h	0.0098		R1_PxylEcAda_2h	0.091
R1_Pxylmyxo_2h	0.0027		R1_PxylEcAda_2h	0.1003
R1_Pxylmyxo_2h	0.0017		R1_PxylEcAda_2h	0.0968
R1_Pxylmyxo_2h	0.004		R1_PxylEcAda_2h	0.1372
R1_Pxylmyxo_2h	0.0063		R1_PxylEcAda_2h	0.0949
R1_Pxylmyxo_2h	0.005		R1_PxylEcAda_2h	0.0901
R1_Pxylmyxo_2h	0.0031		R1_PxylEcAda_2h	0.0448
R1_Pxylmyxo_2h	0.0043		R1_PxylEcAda_2h	0.0856
R2_Pxylmyxo_2h	0.0061		R2_PxylEcAda_2h	0.0842
R2_Pxylmyxo_2h	0.0031		R2_PxylEcAda_2h	0.1156
R2_Pxylmyxo_2h	0.0026		R2_PxylEcAda_2h	0.081
R2_Pxylmyxo_2h	0.0036		R2_PxylEcAda_2h	0.1012
R2_Pxylmyxo_2h	0.0029		R2_PxylEcAda_2h	0.0924
R2_Pxylmyxo_2h	0.0031		R2_PxylEcAda_2h	0.0795
R2_Pxylmyxo_2h	0.0037		R2_PxylEcAda_2h	0.0813
R2_Pxylmyxo_2h	0.0025		R2_PxylEcAda_2h	0.0745
R2_Pxylmyxo_2h	0.0034		R2_PxylEcAda_2h	0.0003
R2_Pxylmyxo_2h	0.0034		R2_PxylEcAda_2h	0.0956
R2_Pxylmyxo_2h	0.0011		R2_PxylEcAda_2h	0.1088
R2_Pxylmyxo_2h	0.0037		R2_PxylEcAda_2h	0.0848
R2_Pxylmyxo_2h	0.0048		R2_PxylEcAda_2h	0.093
R2_Pxylmyxo_2h	0.0052		R2_PxylEcAda_2h	0.0268
R2_Pxylmyxo_2h	0.0044		R2_PxylEcAda_2h	0.0894
R2_Pxylmyxo_2h	0.005		R2_PxylEcAda_2h	0.0702
R2_Pxylmyxo_2h	0.005		R2_PxylEcAda_2h	0.0891
R2_Pxylmyxo_2h	0.0023		R2_PxylEcAda_2h	0.1136
R2_Pxylmyxo_2h	0.0035		R2_PxylEcAda_2h	0.1499
R2_Pxylmyxo_2h	0.0041		R2_PxylEcAda_2h	0.1085
R2_Pxylmyxo_2h	0.0048		R2_PxylEcAda_2h	0.1403
R2_Pxylmyxo_2h	0.0051		R2_PxylEcAda_2h	0.0971
R2_Pxylmyxo_2h	0.0041		R2_PxylEcAda_2h	0.0114
R2_Pxylmyxo_2h	0.0035		R2_PxylEcAda_2h	0.0741
R2_Pxylmyxo_2h	0.0038		R2_PxylEcAda_2h	0.1053
R2_Pxylmyxo_2h	0.0044		R2_PxylEcAda_2h	0.1054
R2_Pxylmyxo_2h	0.0047		R2_PxylEcAda_2h	0.088
R2_Pxylmyxo_2h	0.0047		R2_PxylEcAda_2h	0.106
R2_Pxylmyxo_2h	0.0057		R2_PxylEcAda_2h	0.0004
R2_Pxylmyxo_2h	0.005		R2_PxylEcAda_2h	0.0935
R2_Pxylmyxo_2h	0.0029		R2_PxylEcAda_2h	0.0855
R2_Pxylmyxo_2h	0.0032		R2_PxylEcAda_2h	0.0848
R2_Pxylmyxo_2h	0.001		R2_PxylEcAda_2h	0.0366
R2_Pxylmyxo_2h	0.004		R2_PxylEcAda_2h	0.0852
R2_Pxylmyxo_2h	0.0047		R2_PxylEcAda_2h	0.0903
R2_Pxylmyxo_2h	0.0066		R2_PxylEcAda_2h	0.0914
R2_Pxylmyxo_2h	0.0062		R2_PxylEcAda_2h	0.0842
R2_Pxylmyxo_2h	0.0031		R2_PxylEcAda_2h	0.1007
R2_Pxylmyxo_2h	0.003		R2_PxylEcAda_2h	0.1043
R2_Pxylmyxo_2h	0.0024		R2_PxylEcAda_2h	0.036
R2_Pxylmyxo_2h	0.0066		R2_PxylEcAda_2h	0.0709
R2_Pxylmyxo_2h	0.0037		R2_PxylEcAda_2h	0.0946
R2_Pxylmyxo_2h	0.003		R2_PxylEcAda_2h	0.0839
R2_Pxylmyxo_2h	0.0048		R2_PxylEcAda_2h	0.1164
R2_Pxylmyxo_2h	0.0022		R2_PxylEcAda_2h	0.0669
R2_Pxylmyxo_2h	0.0039		R2_PxylEcAda_2h	0.0132
R2_Pxylmyxo_2h	0.0039		R2_PxylEcAda_2h	0.0388
R2_Pxylmyxo_2h	0.0049		R2_PxylEcAda_2h	0.084
R2_Pxylmyxo_2h	0.0072		R2_PxylEcAda_2h	0.0659
R2_Pxylmyxo_2h	0.0049		R2_PxylEcAda_2h	0.0366
R2_Pxylmyxo_2h	0.0016		R2_PxylEcAda_2h	0.074
R2_Pxylmyxo_2h	0.0038		R2_PxylEcAda_2h	0.0874
R2_Pxylmyxo_2h	0.0034		R2_PxylEcAda_2h	0.0661
R2_Pxylmyxo_2h	0.0065		R2_PxylEcAda_2h	0.0996
R2_Pxylmyxo_2h	0.0042		R2_PxylEcAda_2h	0.0835
R2_Pxylmyxo_2h	0.0037		R2_PxylEcAda_2h	0.1211
R2_Pxylmyxo_2h	0.006		R2_PxylEcAda_2h	0.0048
R2_Pxylmyxo_2h	0.0053		R2_PxylEcAda_2h	0.0516
R2_Pxylmyxo_2h	0.0046		R2_PxylEcAda_2h	0.0984
R2_Pxylmyxo_2h	0.0034		R2_PxylEcAda_2h	0.0042
R2_Pxylmyxo_2h	0.0046		R2_PxylEcAda_2h	0.0758
R2_Pxylmyxo_2h	0.0069		R2_PxylEcAda_2h	0.0754
R2_Pxylmyxo_2h	0.0036		R2_PxylEcAda_2h	0.0914
R2_Pxylmyxo_2h	0.0058		R2_PxylEcAda_2h	0.0822
R2_Pxylmyxo_2h	0.0068		R2_PxylEcAda_2h	0.0611
R2_Pxylmyxo_2h	0.0029		R2_PxylEcAda_2h	0.0537
R2_Pxylmyxo_2h	0.004		R2_PxylEcAda_2h	0.0739
R2_Pxylmyxo_2h	0.0045		R2_PxylEcAda_2h	0.1256
R2_Pxylmyxo_2h	0.0042		R2_PxylEcAda_2h	0.1143
R2_Pxylmyxo_2h	0.0043		R2_PxylEcAda_2h	0.1312
R2_Pxylmyxo_2h	0.0032		R2_PxylEcAda_2h	0.0851
R2_Pxylmyxo_2h	0.0019		R2_PxylEcAda_2h	0.0882
R2_Pxylmyxo_2h	0.0031		R2_PxylEcAda_2h	0.034
R2_Pxylmyxo_2h	0.0013		R2_PxylEcAda_2h	0.0365
R2_Pxylmyxo_2h	0.0026		R2_PxylEcAda_2h	0.0368
R2_Pxylmyxo_2h	0.005		R2_PxylEcAda_2h	0.042
R2_Pxylmyxo_2h	0.0045		R2_PxylEcAda_2h	0.0617
R2_Pxylmyxo_2h	0.004		R2_PxylEcAda_2h	0.074
R2_Pxylmyxo_2h	0.0036		R2_PxylEcAda_2h	0.0738
R2_Pxylmyxo_2h	0.0042		R2_PxylEcAda_2h	0.1388
R2_Pxylmyxo_2h	0.0045		R2_PxylEcAda_2h	0.1199
R2_Pxylmyxo_2h	0.0096		R2_PxylEcAda_2h	0.1082
R2_Pxylmyxo_2h	0.0054		R2_PxylEcAda_2h	0.105
R2_Pxylmyxo_2h	0.0049		R2_PxylEcAda_2h	0.0377
R2_Pxylmyxo_2h	0.003		R2_PxylEcAda_2h	0.0412
R2_Pxylmyxo_2h	0.0015		R2_PxylEcAda_2h	0.0834
R2_Pxylmyxo_2h	0.0032		R2_PxylEcAda_2h	0.0768
R2_Pxylmyxo_2h	0.0035		R2_PxylEcAda_2h	0.0651
R2_Pxylmyxo_2h	0.0031		R2_PxylEcAda_2h	0.0634
R2_Pxylmyxo_2h	0.0043		R2_PxylEcAda_2h	0.1
R2_Pxylmyxo_2h	0.0032		R2_PxylEcAda_2h	0.0908
R2_Pxylmyxo_2h	0.0036		R2_PxylEcAda_2h	0.0637
R2_Pxylmyxo_2h	0.0005		R2_PxylEcAda_2h	0.0744
R2_Pxylmyxo_2h	0.0032		R2_PxylEcAda_2h	0.1272
R2_Pxylmyxo_2h	0.004		R2_PxylEcAda_2h	0.1038
R2_Pxylmyxo_2h	0.0036		R2_PxylEcAda_2h	0.1077
R2_Pxylmyxo_2h	0.0021		R2_PxylEcAda_2h	0.001
R2_Pxylmyxo_2h	0.0032		R2_PxylEcAda_2h	0.1013
R2_Pxylmyxo_2h	0.0036		R2_PxylEcAda_2h	0.1043
R2_Pxylmyxo_2h	0.0079		R2_PxylEcAda_2h	0.0013
R3_Pxylmyxo_2h	0.0026		R3_PxylEcAda_2h	0.0505
R3_Pxylmyxo_2h	0.001		R3_PxylEcAda_2h	0.0675
R3_Pxylmyxo_2h	0.0058		R3_PxylEcAda_2h	0.1125
R3_Pxylmyxo_2h	0.0009		R3_PxylEcAda_2h	0.0714
R3_Pxylmyxo_2h	0.0035		R3_PxylEcAda_2h	0.0653
R3_Pxylmyxo_2h	0.003		R3_PxylEcAda_2h	0.0821
R3_Pxylmyxo_2h	0.0038		R3_PxylEcAda_2h	0.0021
R3_Pxylmyxo_2h	0.0052		R3_PxylEcAda_2h	0.0828
R3_Pxylmyxo_2h	0.0025		R3_PxylEcAda_2h	0.0988
R3_Pxylmyxo_2h	0.0059		R3_PxylEcAda_2h	0.0862
R3_Pxylmyxo_2h	0.0021		R3_PxylEcAda_2h	0.0663
R3_Pxylmyxo_2h	0.0035		R3_PxylEcAda_2h	0.0063
R3_Pxylmyxo_2h	0.003		R3_PxylEcAda_2h	0.1407
R3_Pxylmyxo_2h	0.005		R3_PxylEcAda_2h	0.0064
R3_Pxylmyxo_2h	0.005		R3_PxylEcAda_2h	0.0984
R3_Pxylmyxo_2h	0.0029		R3_PxylEcAda_2h	0.0815
R3_Pxylmyxo_2h	0.0042		R3_PxylEcAda_2h	0.0944
R3_Pxylmyxo_2h	0.0017		R3_PxylEcAda_2h	0.0843
R3_Pxylmyxo_2h	0.0056		R3_PxylEcAda_2h	0.0473
R3_Pxylmyxo_2h	0.0051		R3_PxylEcAda_2h	0.0769
R3_Pxylmyxo_2h	0.0003		R3_PxylEcAda_2h	0.1071
R3_Pxylmyxo_2h	0.0039		R3_PxylEcAda_2h	0.1226
R3_Pxylmyxo_2h	0.0047		R3_PxylEcAda_2h	0.0884
R3_Pxylmyxo_2h	0.0029		R3_PxylEcAda_2h	0.0984
R3_Pxylmyxo_2h	0.0025		R3_PxylEcAda_2h	0.1076
R3_Pxylmyxo_2h	0.003		R3_PxylEcAda_2h	0.0154
R3_Pxylmyxo_2h	0.0042		R3_PxylEcAda_2h	0.1091
R3_Pxylmyxo_2h	0.0055		R3_PxylEcAda_2h	0.1196
R3_Pxylmyxo_2h	0.0045		R3_PxylEcAda_2h	0.0224
R3_Pxylmyxo_2h	0.0032		R3_PxylEcAda_2h	0.0386
R3_Pxylmyxo_2h	0.0039		R3_PxylEcAda_2h	0.105
R3_Pxylmyxo_2h	0.0038		R3_PxylEcAda_2h	0.01
R3_Pxylmyxo_2h	0.0045		R3_PxylEcAda_2h	0.0724
R3_Pxylmyxo_2h	0.0043		R3_PxylEcAda_2h	0.0894
R3_Pxylmyxo_2h	0.0013		R3_PxylEcAda_2h	0.0917
R3_Pxylmyxo_2h	0.0047		R3_PxylEcAda_2h	0.0547
R3_Pxylmyxo_2h	0.0058		R3_PxylEcAda_2h	0.0024
R3_Pxylmyxo_2h	0.0094		R3_PxylEcAda_2h	0.0453
R3_Pxylmyxo_2h	0.0039		R3_PxylEcAda_2h	0.1079
R3_Pxylmyxo_2h	0.0031		R3_PxylEcAda_2h	0.0728
R3_Pxylmyxo_2h	0.0053		R3_PxylEcAda_2h	0.061
R3_Pxylmyxo_2h	0.004		R3_PxylEcAda_2h	0.0897
R3_Pxylmyxo_2h	0.0049		R3_PxylEcAda_2h	0.0857
R3_Pxylmyxo_2h	0.0143		R3_PxylEcAda_2h	0.0702
R3_Pxylmyxo_2h	0.0113		R3_PxylEcAda_2h	0.0736
R3_Pxylmyxo_2h	0.0035		R3_PxylEcAda_2h	0.08
R3_Pxylmyxo_2h	0.0038		R3_PxylEcAda_2h	0.1
R3_Pxylmyxo_2h	0.0033		R3_PxylEcAda_2h	0.0975
R3_Pxylmyxo_2h	0.0035		R3_PxylEcAda_2h	0.069
R3_Pxylmyxo_2h	0.0039		R3_PxylEcAda_2h	0.071
R3_Pxylmyxo_2h	0.006		R3_PxylEcAda_2h	0.031
R3_Pxylmyxo_2h	0.001		R3_PxylEcAda_2h	0.0941
R3_Pxylmyxo_2h	0.0025		R3_PxylEcAda_2h	0.1136
R3_Pxylmyxo_2h	0.0044		R3_PxylEcAda_2h	0.0897
R3_Pxylmyxo_2h	0.0033		R3_PxylEcAda_2h	0.1034
R3_Pxylmyxo_2h	0.0017		R3_PxylEcAda_2h	0.069
R3_Pxylmyxo_2h	0.0034		R3_PxylEcAda_2h	0.0783
R3_Pxylmyxo_2h	0.0034		R3_PxylEcAda_2h	0.0907
R3_Pxylmyxo_2h	0.0058		R3_PxylEcAda_2h	0.1064
R3_Pxylmyxo_2h	0.0044		R3_PxylEcAda_2h	0.0749
R3_Pxylmyxo_2h	0.0045		R3_PxylEcAda_2h	0.0092
R3_Pxylmyxo_2h	0.0033		R3_PxylEcAda_2h	0.0445
R3_Pxylmyxo_2h	0.0043		R3_PxylEcAda_2h	0.097
R3_Pxylmyxo_2h	0.0041		R3_PxylEcAda_2h	0.0783
R3_Pxylmyxo_2h	0.0041		R3_PxylEcAda_2h	0.0368
R3_Pxylmyxo_2h	0.002		R3_PxylEcAda_2h	0.0086
R3_Pxylmyxo_2h	0.0082		R3_PxylEcAda_2h	0.0949
R3_Pxylmyxo_2h	0.0041		R3_PxylEcAda_2h	0.0863
R3_Pxylmyxo_2h	0.0035		R3_PxylEcAda_2h	0.1045
R3_Pxylmyxo_2h	0.0051		R3_PxylEcAda_2h	0.0397
R3_Pxylmyxo_2h	0.0115		R3_PxylEcAda_2h	0.0087
R3_Pxylmyxo_2h	0.0041		R3_PxylEcAda_2h	0.0907
R3_Pxylmyxo_2h	0.009		R3_PxylEcAda_2h	0.0054
R3_Pxylmyxo_2h	0.0028		R3_PxylEcAda_2h	0.0143
R3_Pxylmyxo_2h	0.0037		R3_PxylEcAda_2h	0.0567
R3_Pxylmyxo_2h	0.0037		R3_PxylEcAda_2h	0.1024
R3_Pxylmyxo_2h	0.0025		R3_PxylEcAda_2h	0.0791
R3_Pxylmyxo_2h	0.001		R3_PxylEcAda_2h	0.065
R3_Pxylmyxo_2h	0.0035		R3_PxylEcAda_2h	0.1406
R3_Pxylmyxo_2h	0.0062		R3_PxylEcAda_2h	0.0543
R3_Pxylmyxo_2h	0.0029		R3_PxylEcAda_2h	0.078
R3_Pxylmyxo_2h	0.0042		R3_PxylEcAda_2h	0.0855
R3_Pxylmyxo_2h	0.0027		R3_PxylEcAda_2h	0.065
R3_Pxylmyxo_2h	0.0066		R3_PxylEcAda_2h	0.0841
R3_Pxylmyxo_2h	0.0044		R3_PxylEcAda_2h	0.1057
R3_Pxylmyxo_2h	0.0025		R3_PxylEcAda_2h	0.0054
R3_Pxylmyxo_2h	0.0031		R3_PxylEcAda_2h	0.0792
R3_Pxylmyxo_2h	0.0044		R3_PxylEcAda_2h	0.0833
R3_Pxylmyxo_2h	0.0033		R3_PxylEcAda_2h	0.0688
R3_Pxylmyxo_2h	0.0024		R3_PxylEcAda_2h	0.0881
R3_Pxylmyxo_2h	0.0069		R3_PxylEcAda_2h	0.0967
R3_Pxylmyxo_2h	0.0075		R3_PxylEcAda_2h	0.0627
R3_Pxylmyxo_2h	0.0028		R3_PxylEcAda_2h	0.0883
R3_Pxylmyxo_2h	0.0033		R3_PxylEcAda_2h	0.0808
R3_Pxylmyxo_2h	0.0036		R3_PxylEcAda_2h	0.0825
R3_Pxylmyxo_2h	0.0031		R3_PxylEcAda_2h	0.096
R3_Pxylmyxo_2h	0.0013		R3_PxylEcAda_2h	0.0649
R3_Pxylmyxo_2h	0.0047		R3_PxylEcAda_2h	0.103
R3_Pxylmyxo_2h	0.0034		R3_PxylEcAda_2h	0.1043
R3_Pxylmyxo_2h	0.0031		R3_PxylEcAda_2h	0.0771
R1_PxylEcAda_2h	0.0003805		R1_PxylMyxo_2h	0.0007
R1_PxylEcAda_2h	0.0002644		R1_PxylMyxo_2h	0.0003
R1_PxylEcAda_2h	0.0002871		R1_PxylMyxo_2h	0.0003
R1_PxylEcAda_2h	3.35e-05		R1_PxylMyxo_2h	0.0004
R1_PxylEcAda_2h	0.0003077		R1_PxylMyxo_2h	0.0002
R1_PxylEcAda_2h	0.0002819		R1_PxylMyxo_2h	0.0008
R1_PxylEcAda_2h	0.0003369		R1_PxylMyxo_2h	0.0009
R1_PxylEcAda_2h	0.0003017		R1_PxylMyxo_2h	0.0003
R1_PxylEcAda_2h	0.0002119		R1_PxylMyxo_2h	0.0005
R1_PxylEcAda_2h	0.0003163		R1_PxylMyxo_2h	0.0006
R1_PxylEcAda_2h	0.0001556		R1_PxylMyxo_2h	0.0009
R1_PxylEcAda_2h	0.0003817		R1_PxylMyxo_2h	0.0009
R1_PxylEcAda_2h	0.0004364		R1_PxylMyxo_2h	0.0009
R1_PxylEcAda_2h	0.000218		R1_PxylMyxo_2h	0.001
R1_PxylEcAda_2h	0.000166		R1_PxylMyxo_2h	0.0011
R1_PxylEcAda_2h	0.0002728		R1_PxylMyxo_2h	0.0008
R1_PxylEcAda_2h	0.0001572		R1_PxylMyxo_2h	0.0019
R1_PxylEcAda_2h	0.0001346		R1_PxylMyxo_2h	0.0005
R1_PxylEcAda_2h	0.0004933		R1_PxylMyxo_2h	0.0007
R1_PxylEcAda_2h	0.0004819		R1_PxylMyxo_2h	0.0013
R1_PxylEcAda_2h	0.0004773		R1_PxylMyxo_2h	0.0012
R1_PxylEcAda_2h	0.0003995		R1_PxylMyxo_2h	0.002
R1_PxylEcAda_2h	0.0005236		R1_PxylMyxo_2h	0.0014
R1_PxylEcAda_2h	0.0001853		R1_PxylMyxo_2h	0.0008
R1_PxylEcAda_2h	0.0004009		R1_PxylMyxo_2h	0.0007
R1_PxylEcAda_2h	0.0004395		R1_PxylMyxo_2h	0.0005
R1_PxylEcAda_2h	0.0001408		R1_PxylMyxo_2h	0.0014
R1_PxylEcAda_2h	0.0004238		R1_PxylMyxo_2h	0.0009
R1_PxylEcAda_2h	0.0004281		R1_PxylMyxo_2h	0.0007
R1_PxylEcAda_2h	0.0004787		R1_PxylMyxo_2h	0.0016
R1_PxylEcAda_2h	0.0001789		R1_PxylMyxo_2h	0.0004
R1_PxylEcAda_2h	0.0003331		R1_PxylMyxo_2h	0.0013
R1_PxylEcAda_2h	0.0004253		R1_PxylMyxo_2h	0.0013
R1_PxylEcAda_2h	0.0004972		R1_PxylMyxo_2h	0.0009
R1_PxylEcAda_2h	0.0006159		R1_PxylMyxo_2h	0.0006
R1_PxylEcAda_2h	0.0004442		R1_PxylMyxo_2h	0.002
R1_PxylEcAda_2h	0.0001274		R1_PxylMyxo_2h	0.0011
R1_PxylEcAda_2h	0.0001806		R1_PxylMyxo_2h	0.0012
R1_PxylEcAda_2h	0.000453		R1_PxylMyxo_2h	0.0013
R1_PxylEcAda_2h	0.0004556		R1_PxylMyxo_2h	0.0016
R1_PxylEcAda_2h	0.0006628		R1_PxylMyxo_2h	0.0017
R1_PxylEcAda_2h	0.0005143		R1_PxylMyxo_2h	0.0012
R1_PxylEcAda_2h	0.0006338		R1_PxylMyxo_2h	0.0014
R1_PxylEcAda_2h	0.0006305		R1_PxylMyxo_2h	0.0015
R1_PxylEcAda_2h	0.000215		R1_PxylMyxo_2h	0.0022
R1_PxylEcAda_2h	0.0006014		R1_PxylMyxo_2h	0.0013
R1_PxylEcAda_2h	0.0006182		R1_PxylMyxo_2h	0.0014
R1_PxylEcAda_2h	0.00031		R1_PxylMyxo_2h	0.002
R1_PxylEcAda_2h	0.0003957		R1_PxylMyxo_2h	0.001
R1_PxylEcAda_2h	0.0005993		R1_PxylMyxo_2h	0.0019
R1_PxylEcAda_2h	0.0005273		R1_PxylMyxo_2h	0.0018
R1_PxylEcAda_2h	0.000559		R1_PxylMyxo_2h	0.0011
R1_PxylEcAda_2h	0.0005578		R1_PxylMyxo_2h	0.0006
R1_PxylEcAda_2h	0.0002791		R1_PxylMyxo_2h	0.0014
R1_PxylEcAda_2h	0.0005008		R1_PxylMyxo_2h	0.001
R1_PxylEcAda_2h	0.0002929		R1_PxylMyxo_2h	0.0013
R1_PxylEcAda_2h	0.0006077		R1_PxylMyxo_2h	0.0016
R1_PxylEcAda_2h	0.0005792		R1_PxylMyxo_2h	0.0015
R1_PxylEcAda_2h	0.0006455		R1_PxylMyxo_2h	0.0013
R1_PxylEcAda_2h	0.0008195		R1_PxylMyxo_2h	0.0013
R1_PxylEcAda_2h	0.0005778		R1_PxylMyxo_2h	0.0014
R1_PxylEcAda_2h	0.0004061		R1_PxylMyxo_2h	0.0011
R1_PxylEcAda_2h	0.000538		R1_PxylMyxo_2h	0.0008
R1_PxylEcAda_2h	0.000585		R1_PxylMyxo_2h	0.0013
R1_PxylEcAda_2h	0.0005644		R1_PxylMyxo_2h	0.0018
R1_PxylEcAda_2h	0.0005139		R1_PxylMyxo_2h	0.0016
R1_PxylEcAda_2h	0.0004295		R1_PxylMyxo_2h	0.0017
R1_PxylEcAda_2h	0.0004257		R1_PxylMyxo_2h	0.0016
R1_PxylEcAda_2h	0.0004109		R1_PxylMyxo_2h	0.0016
R1_PxylEcAda_2h	0.0005407		R1_PxylMyxo_2h	0.001
R1_PxylEcAda_2h	0.0004356		R1_PxylMyxo_2h	0.0012
R1_PxylEcAda_2h	0.0005072		R1_PxylMyxo_2h	0.0028
R1_PxylEcAda_2h	0.0005155		R1_PxylMyxo_2h	0.001
R1_PxylEcAda_2h	0.0004843		R1_PxylMyxo_2h	0.0014
R1_PxylEcAda_2h	0.0005217		R1_PxylMyxo_2h	0.0014
R1_PxylEcAda_2h	0.0005835		R1_PxylMyxo_2h	0.0017
R1_PxylEcAda_2h	0.0002615		R1_PxylMyxo_2h	0.0011
R1_PxylEcAda_2h	0.0003665		R1_PxylMyxo_2h	0.0017
R1_PxylEcAda_2h	0.0005848		R1_PxylMyxo_2h	0.0008
R1_PxylEcAda_2h	0.0004326		R1_PxylMyxo_2h	0.0009
R1_PxylEcAda_2h	0.0005753		R1_PxylMyxo_2h	0.0028
R1_PxylEcAda_2h	0.0004023		R1_PxylMyxo_2h	0.0022
R1_PxylEcAda_2h	0.0005524		R1_PxylMyxo_2h	0.0013
R1_PxylEcAda_2h	0.0004514		R1_PxylMyxo_2h	0.0009
R1_PxylEcAda_2h	0.0003182		R1_PxylMyxo_2h	0.0014
R1_PxylEcAda_2h	0.0004358		R1_PxylMyxo_2h	0.0015
R1_PxylEcAda_2h	0.0005571		R1_PxylMyxo_2h	0.001
R1_PxylEcAda_2h	0.0005129		R1_PxylMyxo_2h	0.0016
R1_PxylEcAda_2h	0.0004581		R1_PxylMyxo_2h	0.0021
R1_PxylEcAda_2h	0.0005674		R1_PxylMyxo_2h	0.001
R1_PxylEcAda_2h	0.0002398		R1_PxylMyxo_2h	0.0013
R1_PxylEcAda_2h	0.0002738		R1_PxylMyxo_2h	0.0014
R1_PxylEcAda_2h	0.0002979		R1_PxylMyxo_2h	0.0018
R1_PxylEcAda_2h	0.0004749		R1_PxylMyxo_2h	0.0013
R1_PxylEcAda_2h	0.000455		R1_PxylMyxo_2h	0.0011
R1_PxylEcAda_2h	0.00053		R1_PxylMyxo_2h	0.0008
R1_PxylEcAda_2h	0.0003499		R1_PxylMyxo_2h	0.0015
R1_PxylEcAda_2h	0.0003329		R1_PxylMyxo_2h	0.0015
R1_PxylEcAda_2h	0.0004964		R1_PxylMyxo_2h	0.0018
R1_PxylEcAda_2h	0.0002755		R1_PxylMyxo_2h	0.0019
R2_PxylEcAda_2h	0.0003		R2_PxylMyxo_2h	0.0002
R2_PxylEcAda_2h	0.0005		R2_PxylMyxo_2h	0.0003
R2_PxylEcAda_2h	0.0003		R2_PxylMyxo_2h	0.0006
R2_PxylEcAda_2h	0.0003		R2_PxylMyxo_2h	0.0007
R2_PxylEcAda_2h	0.0002		R2_PxylMyxo_2h	0.0005
R2_PxylEcAda_2h	0.0001		R2_PxylMyxo_2h	0.0009
R2_PxylEcAda_2h	0.0005		R2_PxylMyxo_2h	0.001
R2_PxylEcAda_2h	0.0003		R2_PxylMyxo_2h	0.0012
R2_PxylEcAda_2h	0.0006		R2_PxylMyxo_2h	0.001
R2_PxylEcAda_2h	0.0003		R2_PxylMyxo_2h	0.0012
R2_PxylEcAda_2h	0.0007		R2_PxylMyxo_2h	0.0007
R2_PxylEcAda_2h	0.0006		R2_PxylMyxo_2h	0.0009
R2_PxylEcAda_2h	0.0003		R2_PxylMyxo_2h	0.0009
R2_PxylEcAda_2h	0.0004		R2_PxylMyxo_2h	0.0012
R2_PxylEcAda_2h	0.0005		R2_PxylMyxo_2h	0.0006
R2_PxylEcAda_2h	0.0005		R2_PxylMyxo_2h	0.0004
R2_PxylEcAda_2h	0.0003		R2_PxylMyxo_2h	0.0009
R2_PxylEcAda_2h	0.0006		R2_PxylMyxo_2h	0.0013
R2_PxylEcAda_2h	0.0007		R2_PxylMyxo_2h	0.0009
R2_PxylEcAda_2h	0.0005		R2_PxylMyxo_2h	0.0016
R2_PxylEcAda_2h	0.0007		R2_PxylMyxo_2h	0.0006
R2_PxylEcAda_2h	0.0007		R2_PxylMyxo_2h	0.0012
R2_PxylEcAda_2h	0.0007		R2_PxylMyxo_2h	0.0012
R2_PxylEcAda_2h	0.0005		R2_PxylMyxo_2h	0.0011
R2_PxylEcAda_2h	0.0007		R2_PxylMyxo_2h	0.0011
R2_PxylEcAda_2h	0.0004		R2_PxylMyxo_2h	0.0013
R2_PxylEcAda_2h	0.0002		R2_PxylMyxo_2h	0.0011
R2_PxylEcAda_2h	0.0004		R2_PxylMyxo_2h	0.0012
R2_PxylEcAda_2h	0.0003		R2_PxylMyxo_2h	0.0007
R2_PxylEcAda_2h	0.0007		R2_PxylMyxo_2h	0.0008
R2_PxylEcAda_2h	0.0007		R2_PxylMyxo_2h	0.0012
R2_PxylEcAda_2h	0.0008		R2_PxylMyxo_2h	0.0009
R2_PxylEcAda_2h	0.0009		R2_PxylMyxo_2h	0.0008
R2_PxylEcAda_2h	0.0007		R2_PxylMyxo_2h	0.0011
R2_PxylEcAda_2h	0.0003		R2_PxylMyxo_2h	0.001
R2_PxylEcAda_2h	0.001		R2_PxylMyxo_2h	0.0014
R2_PxylEcAda_2h	0.0006		R2_PxylMyxo_2h	0.0004
R2_PxylEcAda_2h	0.0008		R2_PxylMyxo_2h	0.0014
R2_PxylEcAda_2h	0.0006		R2_PxylMyxo_2h	0.0006
R2_PxylEcAda_2h	0.0008		R2_PxylMyxo_2h	0.0012
R2_PxylEcAda_2h	0.0008		R2_PxylMyxo_2h	0.0011
R2_PxylEcAda_2h	0.0007		R2_PxylMyxo_2h	0.001
R2_PxylEcAda_2h	0.0005		R2_PxylMyxo_2h	0.0004
R2_PxylEcAda_2h	0.0008		R2_PxylMyxo_2h	0.0012
R2_PxylEcAda_2h	0.0009		R2_PxylMyxo_2h	0.0011
R2_PxylEcAda_2h	0.0006		R2_PxylMyxo_2h	0.0011
R2_PxylEcAda_2h	0.0008		R2_PxylMyxo_2h	0.0007
R2_PxylEcAda_2h	0.0007		R2_PxylMyxo_2h	0.0016
R2_PxylEcAda_2h	0.0008		R2_PxylMyxo_2h	0.0007
R2_PxylEcAda_2h	0.0009		R2_PxylMyxo_2h	0.0022
R2_PxylEcAda_2h	0.0009		R2_PxylMyxo_2h	0.0019
R2_PxylEcAda_2h	0.0005		R2_PxylMyxo_2h	0.0011
R2_PxylEcAda_2h	0.0008		R2_PxylMyxo_2h	0.0014
R2_PxylEcAda_2h	0.001		R2_PxylMyxo_2h	0.0018
R2_PxylEcAda_2h	0.0008		R2_PxylMyxo_2h	0.0016
R2_PxylEcAda_2h	0.0009		R2_PxylMyxo_2h	0.0011
R2_PxylEcAda_2h	0.0007		R2_PxylMyxo_2h	0.0004
R2_PxylEcAda_2h	0.0007		R2_PxylMyxo_2h	0.0017
R2_PxylEcAda_2h	0.0008		R2_PxylMyxo_2h	0.0011
R2_PxylEcAda_2h	0.0003		R2_PxylMyxo_2h	0.0011
R2_PxylEcAda_2h	0.0006		R2_PxylMyxo_2h	0.0016
R2_PxylEcAda_2h	0.0005		R2_PxylMyxo_2h	0.0019
R2_PxylEcAda_2h	0.0007		R2_PxylMyxo_2h	0.0015
R2_PxylEcAda_2h	0.0003		R2_PxylMyxo_2h	0.0006
R2_PxylEcAda_2h	0.0006		R2_PxylMyxo_2h	0.0014
R2_PxylEcAda_2h	0.0005		R2_PxylMyxo_2h	0.001
R2_PxylEcAda_2h	0.0006		R2_PxylMyxo_2h	0.0019
R2_PxylEcAda_2h	0.0005		R2_PxylMyxo_2h	0.0014
R2_PxylEcAda_2h	0.0007		R2_PxylMyxo_2h	0.0011
R2_PxylEcAda_2h	0.0006		R2_PxylMyxo_2h	0.001
R2_PxylEcAda_2h	0.0005		R2_PxylMyxo_2h	0.0016
R2_PxylEcAda_2h	0.0007		R2_PxylMyxo_2h	0.0005
R2_PxylEcAda_2h	0.0005		R2_PxylMyxo_2h	0.0017
R2_PxylEcAda_2h	0.0004		R2_PxylMyxo_2h	0.0016
R2_PxylEcAda_2h	0.0005		R2_PxylMyxo_2h	0.0012
R2_PxylEcAda_2h	0.0004		R2_PxylMyxo_2h	0.0015
R2_PxylEcAda_2h	0.0006		R2_PxylMyxo_2h	0.0011
R2_PxylEcAda_2h	0.0006		R2_PxylMyxo_2h	0.0009
R2_PxylEcAda_2h	0.0006		R2_PxylMyxo_2h	0.0005
R2_PxylEcAda_2h	0.0006		R2_PxylMyxo_2h	0.0013
R2_PxylEcAda_2h	0.0006		R2_PxylMyxo_2h	0.0011
R2_PxylEcAda_2h	0.0007		R2_PxylMyxo_2h	0.0008
R2_PxylEcAda_2h	0.0004		R2_PxylMyxo_2h	0.0018
R2_PxylEcAda_2h	0.0007		R2_PxylMyxo_2h	0.0017
R2_PxylEcAda_2h	0.0002		R2_PxylMyxo_2h	0.0016
R2_PxylEcAda_2h	0.0006		R2_PxylMyxo_2h	0.0018
R2_PxylEcAda_2h	0.0006		R2_PxylMyxo_2h	0.0012
R2_PxylEcAda_2h	0.0007		R2_PxylMyxo_2h	0.0012
R2_PxylEcAda_2h	0.0007		R2_PxylMyxo_2h	0.0016
R2_PxylEcAda_2h	0.0006		R2_PxylMyxo_2h	0.0007
R2_PxylEcAda_2h	0.0004		R2_PxylMyxo_2h	0.0019
R2_PxylEcAda_2h	0.0005		R2_PxylMyxo_2h	0.001
R2_PxylEcAda_2h	0.0004		R2_PxylMyxo_2h	0.0016
R2_PxylEcAda_2h	0.0005		R2_PxylMyxo_2h	0.001
R2_PxylEcAda_2h	0.0006		R2_PxylMyxo_2h	0.0015
R2_PxylEcAda_2h	0.0006		R2_PxylMyxo_2h	0.0016
R2_PxylEcAda_2h	0.0006		R2_PxylMyxo_2h	0.0015
R2_PxylEcAda_2h	0.0002		R2_PxylMyxo_2h	0.0017
R2_PxylEcAda_2h	0.0004		R2_PxylMyxo_2h	0.0012
R2_PxylEcAda_2h	0.0005		R2_PxylMyxo_2h	0.0013
R3_PxylEcAda_2h	0.0004849		R3_PxylMyxo_2h	0.0011
R3_PxylEcAda_2h	0.0001813		R3_PxylMyxo_2h	0.0003
R3_PxylEcAda_2h	0.0002849		R3_PxylMyxo_2h	0.0009
R3_PxylEcAda_2h	0.0002808		R3_PxylMyxo_2h	0.0006
R3_PxylEcAda_2h	0.0001003		R3_PxylMyxo_2h	0.001
R3_PxylEcAda_2h	0.0003895		R3_PxylMyxo_2h	0.0009
R3_PxylEcAda_2h	0.0003645		R3_PxylMyxo_2h	0.0006
R3_PxylEcAda_2h	0.0004115		R3_PxylMyxo_2h	0.0004
R3_PxylEcAda_2h	0.0004113		R3_PxylMyxo_2h	0.0012
R3_PxylEcAda_2h	0.0002441		R3_PxylMyxo_2h	0.0009
R3_PxylEcAda_2h	0.0005753		R3_PxylMyxo_2h	0.001
R3_PxylEcAda_2h	0.0004779		R3_PxylMyxo_2h	0.0009
R3_PxylEcAda_2h	0.0003712		R3_PxylMyxo_2h	0.0019
R3_PxylEcAda_2h	0.0001962		R3_PxylMyxo_2h	0.0011
R3_PxylEcAda_2h	0.0005489		R3_PxylMyxo_2h	0.0012
R3_PxylEcAda_2h	0.0002279		R3_PxylMyxo_2h	0.0011
R3_PxylEcAda_2h	0.0007755		R3_PxylMyxo_2h	0.001
R3_PxylEcAda_2h	0.0004715		R3_PxylMyxo_2h	0.0013
R3_PxylEcAda_2h	0.0005268		R3_PxylMyxo_2h	0.001
R3_PxylEcAda_2h	0.0005245		R3_PxylMyxo_2h	0.0011
R3_PxylEcAda_2h	0.0004171		R3_PxylMyxo_2h	0.0009
R3_PxylEcAda_2h	0.0005333		R3_PxylMyxo_2h	0.0005
R3_PxylEcAda_2h	0.0005239		R3_PxylMyxo_2h	0.0012
R3_PxylEcAda_2h	0.0004409		R3_PxylMyxo_2h	0.0006
R3_PxylEcAda_2h	0.000246		R3_PxylMyxo_2h	0.001
R3_PxylEcAda_2h	0.0005106		R3_PxylMyxo_2h	0.001
R3_PxylEcAda_2h	0.0002289		R3_PxylMyxo_2h	0.0017
R3_PxylEcAda_2h	0.0005368		R3_PxylMyxo_2h	0.0004
R3_PxylEcAda_2h	0.0002769		R3_PxylMyxo_2h	0.0004
R3_PxylEcAda_2h	0.00055		R3_PxylMyxo_2h	0.0011
R3_PxylEcAda_2h	0.000666		R3_PxylMyxo_2h	0.001
R3_PxylEcAda_2h	0.0006997		R3_PxylMyxo_2h	0.0011
R3_PxylEcAda_2h	0.0004801		R3_PxylMyxo_2h	0.0014
R3_PxylEcAda_2h	0.0007633		R3_PxylMyxo_2h	0.0021
R3_PxylEcAda_2h	0.0006107		R3_PxylMyxo_2h	0.0017
R3_PxylEcAda_2h	0.0006935		R3_PxylMyxo_2h	0.0014
R3_PxylEcAda_2h	0.0004967		R3_PxylMyxo_2h	0.0009
R3_PxylEcAda_2h	0.0005017		R3_PxylMyxo_2h	0.0017
R3_PxylEcAda_2h	0.0007191		R3_PxylMyxo_2h	0.0014
R3_PxylEcAda_2h	0.0007927		R3_PxylMyxo_2h	0.0013
R3_PxylEcAda_2h	0.0006891		R3_PxylMyxo_2h	0.0014
R3_PxylEcAda_2h	0.0005835		R3_PxylMyxo_2h	0.0014
R3_PxylEcAda_2h	0.0006571		R3_PxylMyxo_2h	0.0006
R3_PxylEcAda_2h	0.0006896		R3_PxylMyxo_2h	0.0016
R3_PxylEcAda_2h	0.0007034		R3_PxylMyxo_2h	0.0019
R3_PxylEcAda_2h	0.000685		R3_PxylMyxo_2h	0.0009
R3_PxylEcAda_2h	0.0006495		R3_PxylMyxo_2h	0.0008
R3_PxylEcAda_2h	0.0007946		R3_PxylMyxo_2h	0.0015
R3_PxylEcAda_2h	0.0005869		R3_PxylMyxo_2h	0.0015
R3_PxylEcAda_2h	0.000615		R3_PxylMyxo_2h	0.0012
R3_PxylEcAda_2h	0.0003855		R3_PxylMyxo_2h	0.0016
R3_PxylEcAda_2h	0.0005287		R3_PxylMyxo_2h	0.0015
R3_PxylEcAda_2h	0.0005591		R3_PxylMyxo_2h	0.0017
R3_PxylEcAda_2h	0.0006874		R3_PxylMyxo_2h	0.0015
R3_PxylEcAda_2h	0.0006777		R3_PxylMyxo_2h	0.0041
R3_PxylEcAda_2h	0.0005825		R3_PxylMyxo_2h	0.0016
R3_PxylEcAda_2h	0.000323		R3_PxylMyxo_2h	0.0015
R3_PxylEcAda_2h	0.0005979		R3_PxylMyxo_2h	0.0012
R3_PxylEcAda_2h	0.0006302		R3_PxylMyxo_2h	0.001
R3_PxylEcAda_2h	0.0005973		R3_PxylMyxo_2h	0.0017
R3_PxylEcAda_2h	0.0003785		R3_PxylMyxo_2h	0.0014
R3_PxylEcAda_2h	0.0004948		R3_PxylMyxo_2h	0.0012
R3_PxylEcAda_2h	0.0006311		R3_PxylMyxo_2h	0.0015
R3_PxylEcAda_2h	0.0005562		R3_PxylMyxo_2h	0.0019
R3_PxylEcAda_2h	0.0005624		R3_PxylMyxo_2h	0.0021
R3_PxylEcAda_2h	0.00063		R3_PxylMyxo_2h	0.0014
R3_PxylEcAda_2h	0.0003435		R3_PxylMyxo_2h	0.001
R3_PxylEcAda_2h	0.0007216		R3_PxylMyxo_2h	0.0018
R3_PxylEcAda_2h	0.0005766		R3_PxylMyxo_2h	0.0008
R3_PxylEcAda_2h	0.0005715		R3_PxylMyxo_2h	0.0012
R3_PxylEcAda_2h	0.0005943		R3_PxylMyxo_2h	0.0017
R3_PxylEcAda_2h	0.000346		R3_PxylMyxo_2h	0.0013
R3_PxylEcAda_2h	0.0004833		R3_PxylMyxo_2h	0.0008
R3_PxylEcAda_2h	0.000501		R3_PxylMyxo_2h	0.0022
R3_PxylEcAda_2h	0.0005764		R3_PxylMyxo_2h	0.0009
R3_PxylEcAda_2h	0.0005309		R3_PxylMyxo_2h	0.0012
R3_PxylEcAda_2h	0.0006031		R3_PxylMyxo_2h	0.0012
R3_PxylEcAda_2h	0.0003221		R3_PxylMyxo_2h	0.0012
R3_PxylEcAda_2h	0.0006234		R3_PxylMyxo_2h	0.0016
R3_PxylEcAda_2h	0.0004763		R3_PxylMyxo_2h	0.0013
R3_PxylEcAda_2h	0.0005561		R3_PxylMyxo_2h	0.0016
R3_PxylEcAda_2h	0.0001924		R3_PxylMyxo_2h	0.0014
R3_PxylEcAda_2h	0.0005161		R3_PxylMyxo_2h	0.0013
R3_PxylEcAda_2h	0.0003949		R3_PxylMyxo_2h	0.0011
R3_PxylEcAda_2h	0.0004383		R3_PxylMyxo_2h	0.0017
R3_PxylEcAda_2h	0.0003593		R3_PxylMyxo_2h	0.0014
R3_PxylEcAda_2h	0.0005733		R3_PxylMyxo_2h	0.0016
R3_PxylEcAda_2h	0.0001649		R3_PxylMyxo_2h	0.0007
R3_PxylEcAda_2h	0.000511		R3_PxylMyxo_2h	0.0015
R3_PxylEcAda_2h	0.000306		R3_PxylMyxo_2h	0.0015
R3_PxylEcAda_2h	0.0004185		R3_PxylMyxo_2h	0.0015
R3_PxylEcAda_2h	0.0004331		R3_PxylMyxo_2h	0.002
R3_PxylEcAda_2h	0.0004288		R3_PxylMyxo_2h	0.0017
R3_PxylEcAda_2h	0.0002848		R3_PxylMyxo_2h	0.0012
R3_PxylEcAda_2h	0.0003499		R3_PxylMyxo_2h	0.0014
R3_PxylEcAda_2h	0.0003887		R3_PxylMyxo_2h	0.0017
R3_PxylEcAda_2h	0.000296		R3_PxylMyxo_2h	0.0018
R3_PxylEcAda_2h	0.0003169		R3_PxylMyxo_2h	0.0015
R3_PxylEcAda_2h	0.0003724		R3_PxylMyxo_2h	0.0018
R3_PxylEcAda_2h	0.0003759		R3_PxylMyxo_2h	0.001

## Sheet: Figure S1
Fig. S1B			Fig. 1C			Fig. S1D
condition	fluorescence intensity		condition	fluorescence intensity			without adaptation			with adaptation
R1_WT_0h	0.0001961		R1_deldriD_0h	0.0003142		time (in minutes)	mean fluorescence intensity	std dev	number of replicates	mean fluorescence intensity	std dev	number of replicates
R1_WT_0h	0.000239		R1_deldriD_0h	0.000359		0	0.000792	0.000286	25	0.002448	0.003263	25
R1_WT_0h	0.0003237		R1_deldriD_0h	0.0001776		10	0.00084	0.000299	25	0.00278	0.003373	25
R1_WT_0h	0.0002896		R1_deldriD_0h	0.0001726		20	0.000848	0.000266	25	0.00312	0.003484	25
R1_WT_0h	0.0004311		R1_deldriD_0h	0.0001987		30	0.000848	0.000282	25	0.003596	0.003618	25
R1_WT_0h	0.0003678		R1_deldriD_0h	0.0003448		40	0.000904	0.000303	25	0.004292	0.003856	25
R1_WT_0h	0.0004525		R1_deldriD_0h	0.0002975		50	0.000956	0.000338	25	0.005252	0.004119	25
R1_WT_0h	0.0002448		R1_deldriD_0h	0.0002688		60	0.001112	0.000424	25	0.006544	0.004657	25
R1_WT_0h	0.0004377		R1_deldriD_0h	0.0003386		70	0.0014	0.00067	25	0.008036	0.005063	25
R1_WT_0h	0.0004271		R1_deldriD_0h	0.0003277		80	0.001784	0.000959	25	0.009217	0.005426	24
R1_WT_0h	0.0004973		R1_deldriD_0h	0.0003337		90	0.002416	0.001444	25	0.010971	0.005721	24
R1_WT_0h	0.000393		R1_deldriD_0h	0.0003905		100	0.003392	0.002157	25	0.01268	0.005973	25
R1_WT_0h	0.0004741		R1_deldriD_0h	0.0004338		110	0.004536	0.002677	25	0.014536	0.006268	25
R1_WT_0h	0.0003049		R1_deldriD_0h	0.0004864		120	0.00606	0.003356	25	0.016156	0.006203	25
R1_WT_0h	0.0004358		R1_deldriD_0h	0.0005881		130	0.007604	0.003888	25	0.01784	0.006235	25
R1_WT_0h	0.0005823		R1_deldriD_0h	0.000521		140	0.009352	0.004466	25	0.019532	0.00629	25
R1_WT_0h	0.0005347		R1_deldriD_0h	0.0003892		150	0.011128	0.004928	25	0.021404	0.006389	25
R1_WT_0h	0.000131		R1_deldriD_0h	0.0004334		160	0.012984	0.005139	25	0.022852	0.006168	25
R1_WT_0h	0.0005895		R1_deldriD_0h	0.0005099		170	0.014816	0.005319	25	0.023508	0.005756	24
R1_WT_0h	0.0004711		R1_deldriD_0h	0.0004173		180	0.016571	0.0054	24	0.025058	0.005626	24
R1_WT_0h	0.0005749		R1_deldriD_0h	0.0005225
R1_WT_0h	0.0006821		R1_deldriD_0h	0.0003604
R1_WT_0h	0.0002482		R1_deldriD_0h	0.000125
R1_WT_0h	0.0006333		R1_deldriD_0h	0.0004337
R1_WT_0h	0.0003618		R1_deldriD_0h	0.0005019
R1_WT_0h	0.0006285		R1_deldriD_0h	0.0004963
R1_WT_0h	0.0006221		R1_deldriD_0h	0.0004373
R1_WT_0h	0.0006557		R1_deldriD_0h	0.0005631
R1_WT_0h	0.0002991		R1_deldriD_0h	0.0004237
R1_WT_0h	0.0002404		R1_deldriD_0h	0.000507
R1_WT_0h	0.0006533		R1_deldriD_0h	0.0004531
R1_WT_0h	0.0006514		R1_deldriD_0h	0.0005674
R1_WT_0h	0.0006033		R1_deldriD_0h	0.000457
R1_WT_0h	0.0001724		R1_deldriD_0h	0.0005636
R1_WT_0h	0.0004528		R1_deldriD_0h	0.0006225
R1_WT_0h	0.0007729		R1_deldriD_0h	0.0005165
R1_WT_0h	0.0003722		R1_deldriD_0h	0.0003348
R1_WT_0h	0.0007435		R1_deldriD_0h	0.0002542
R1_WT_0h	0.0008447		R1_deldriD_0h	0.0003855
R1_WT_0h	0.0002917		R1_deldriD_0h	0.0005911
R1_WT_0h	0.0004421		R1_deldriD_0h	0.0005322
R1_WT_0h	0.0004826		R1_deldriD_0h	0.0005759
R1_WT_0h	0.0005662		R1_deldriD_0h	0.0005204
R1_WT_0h	0.0002489		R1_deldriD_0h	0.0005664
R1_WT_0h	0.0004931		R1_deldriD_0h	0.0005508
R1_WT_0h	0.0002797		R1_deldriD_0h	0.0006326
R1_WT_0h	0.0003605		R1_deldriD_0h	0.0005451
R1_WT_0h	0.0006035		R1_deldriD_0h	0.0006469
R1_WT_0h	0.0004784		R1_deldriD_0h	0.0004838
R1_WT_0h	0.0006617		R1_deldriD_0h	0.0006335
R1_WT_0h	0.0007928		R1_deldriD_0h	0.0006582
R1_WT_0h	0.0006807		R1_deldriD_0h	0.000622
R1_WT_0h	0.0003761		R1_deldriD_0h	0.0006824
R1_WT_0h	0.0007118		R1_deldriD_0h	0.0002181
R1_WT_0h	0.0003352		R1_deldriD_0h	0.0005569
R1_WT_0h	0.0001791		R1_deldriD_0h	0.0005865
R1_WT_0h	0.0005681		R1_deldriD_0h	0.0004796
R1_WT_0h	0.0004705		R1_deldriD_0h	0.0006897
R1_WT_0h	0.0005108		R1_deldriD_0h	0.0005845
R1_WT_0h	0.0004876		R1_deldriD_0h	0.0007156
R1_WT_0h	0.00048		R1_deldriD_0h	0.0004321
R1_WT_0h	0.0004698		R1_deldriD_0h	0.0004713
R1_WT_0h	0.0005142		R1_deldriD_0h	0.0006164
R1_WT_0h	0.0004306		R1_deldriD_0h	0.0004755
R1_WT_0h	0.000445		R1_deldriD_0h	0.000443
R1_WT_0h	0.0005584		R1_deldriD_0h	0.0005491
R1_WT_0h	0.0004337		R1_deldriD_0h	0.0003076
R1_WT_0h	0.0003243		R1_deldriD_0h	0.000598
R1_WT_0h	0.0002143		R1_deldriD_0h	0.000539
R1_WT_0h	7.04e-05		R1_deldriD_0h	0.000358
R1_WT_0h	0.0004281		R1_deldriD_0h	0.0005829
R1_WT_0h	0.0004602		R1_deldriD_0h	0.0005564
R1_WT_0h	0.000179		R1_deldriD_0h	0.0004665
R1_WT_0h	0.0003985		R1_deldriD_0h	0.0006987
R1_WT_0h	0.0003115		R1_deldriD_0h	0.0005792
R1_WT_0h	0.0003785		R1_deldriD_0h	0.0003981
R1_WT_0h	0.0002887		R1_deldriD_0h	0.0005597
R1_WT_0h	0.0003717		R1_deldriD_0h	0.000417
R1_WT_0h	0.0003275		R1_deldriD_0h	0.000526
R1_WT_0h	0.000381		R1_deldriD_0h	0.0006736
R1_WT_0h	0.0002459		R1_deldriD_0h	0.0003324
R1_WT_0h	0.0003199		R1_deldriD_0h	0.0004661
R1_WT_0h	0.0003073		R1_deldriD_0h	0.0004426
R1_WT_0h	0.000411		R1_deldriD_0h	0.0003402
R1_WT_0h	0.0005046		R1_deldriD_0h	0.0005895
R1_WT_0h	0.0004231		R1_deldriD_0h	0.0004672
R1_WT_0h	0.0003543		R1_deldriD_0h	0.0005798
R1_WT_0h	0.0005565		R1_deldriD_0h	0.0004082
R1_WT_0h	0.0004866		R1_deldriD_0h	0.0007106
R1_WT_0h	0.0004207		R1_deldriD_0h	0.0003552
R1_WT_0h	0.0005991		R1_deldriD_0h	0.0003179
R1_WT_0h	0.0004753		R1_deldriD_0h	0.0003682
R1_WT_0h	0.0004855		R1_deldriD_0h	0.0005617
R1_WT_0h	0.0004882		R1_deldriD_0h	0.0006262
R1_WT_0h	0.0006164		R1_deldriD_0h	0.000564
R1_WT_0h	0.0007448		R1_deldriD_0h	0.0004958
R1_WT_0h	0.000598		R1_deldriD_0h	0.000454
R1_WT_0h	0.0005731		R1_deldriD_0h	0.0005252
R1_WT_0h	0.0005879		R1_deldriD_0h	0.0004028
R1_WT_0h	0.0007068		R1_deldriD_0h	0.0003447
R2_WT_0h	0.0002646		R2_deldriD_0h	0.000752
R2_WT_0h	2.17e-05		R2_deldriD_0h	0.0004871
R2_WT_0h	0.0004028		R2_deldriD_0h	0.0003045
R2_WT_0h	0.0003528		R2_deldriD_0h	0.0007619
R2_WT_0h	2.74e-05		R2_deldriD_0h	0.0002827
R2_WT_0h	0.000276		R2_deldriD_0h	0.0005074
R2_WT_0h	0.0003071		R2_deldriD_0h	0.0002641
R2_WT_0h	0.000424		R2_deldriD_0h	0.0005171
R2_WT_0h	0.0001415		R2_deldriD_0h	0.0006301
R2_WT_0h	4.05e-05		R2_deldriD_0h	0.0005459
R2_WT_0h	0.0003856		R2_deldriD_0h	0.0006095
R2_WT_0h	0.000506		R2_deldriD_0h	0.000524
R2_WT_0h	0.0004059		R2_deldriD_0h	0.0005272
R2_WT_0h	0.0005848		R2_deldriD_0h	0.0004949
R2_WT_0h	0.0005623		R2_deldriD_0h	0.0004708
R2_WT_0h	0.0004912		R2_deldriD_0h	0.0004431
R2_WT_0h	0.0004457		R2_deldriD_0h	0.0005387
R2_WT_0h	0.0005081		R2_deldriD_0h	0.000591
R2_WT_0h	6.24e-05		R2_deldriD_0h	0.0005467
R2_WT_0h	0.0005682		R2_deldriD_0h	0.0003698
R2_WT_0h	0.0001188		R2_deldriD_0h	0.0005534
R2_WT_0h	0.0004108		R2_deldriD_0h	0.0006092
R2_WT_0h	0.000314		R2_deldriD_0h	0.0004002
R2_WT_0h	0.0003903		R2_deldriD_0h	0.0002945
R2_WT_0h	0.0004311		R2_deldriD_0h	0.0006543
R2_WT_0h	0.0005369		R2_deldriD_0h	0.0004678
R2_WT_0h	0.0005205		R2_deldriD_0h	0.0004792
R2_WT_0h	0.0004304		R2_deldriD_0h	0.0006043
R2_WT_0h	0.0004335		R2_deldriD_0h	0.0004752
R2_WT_0h	0.0005862		R2_deldriD_0h	0.0006567
R2_WT_0h	0.0002193		R2_deldriD_0h	0.0006357
R2_WT_0h	0.0003604		R2_deldriD_0h	0.0003757
R2_WT_0h	0.0002773		R2_deldriD_0h	0.0004479
R2_WT_0h	0.0005133		R2_deldriD_0h	0.0005493
R2_WT_0h	0.0001774		R2_deldriD_0h	0.0005498
R2_WT_0h	0.0006284		R2_deldriD_0h	0.0005041
R2_WT_0h	0.000936		R2_deldriD_0h	0.00036
R2_WT_0h	0.0004572		R2_deldriD_0h	0.0003944
R2_WT_0h	0.0004037		R2_deldriD_0h	0.000596
R2_WT_0h	0.0001047		R2_deldriD_0h	0.0004696
R2_WT_0h	0.0003485		R2_deldriD_0h	0.0005902
R2_WT_0h	0.0005721		R2_deldriD_0h	0.0004059
R2_WT_0h	0.0003749		R2_deldriD_0h	0.0003341
R2_WT_0h	0.0004693		R2_deldriD_0h	0.0005412
R2_WT_0h	0.0005633		R2_deldriD_0h	0.00066
R2_WT_0h	0.0004434		R2_deldriD_0h	0.0005533
R2_WT_0h	0.0005295		R2_deldriD_0h	0.0005692
R2_WT_0h	7.29e-05		R2_deldriD_0h	0.0004178
R2_WT_0h	0.0006643		R2_deldriD_0h	0.0006128
R2_WT_0h	0.0004873		R2_deldriD_0h	0.0004586
R2_WT_0h	0.0006012		R2_deldriD_0h	0.0004636
R2_WT_0h	0.0001357		R2_deldriD_0h	0.0005199
R2_WT_0h	0.0005316		R2_deldriD_0h	0.0005731
R2_WT_0h	0.0004728		R2_deldriD_0h	0.0005307
R2_WT_0h	0.0005064		R2_deldriD_0h	0.0003179
R2_WT_0h	0.0006749		R2_deldriD_0h	0.0005868
R2_WT_0h	0.0002754		R2_deldriD_0h	0.0006076
R2_WT_0h	0.0006142		R2_deldriD_0h	0.0004595
R2_WT_0h	0.0006756		R2_deldriD_0h	0.0005534
R2_WT_0h	0.0008028		R2_deldriD_0h	0.0002854
R2_WT_0h	0.0003682		R2_deldriD_0h	0.0006121
R2_WT_0h	0.0001097		R2_deldriD_0h	0.0007214
R2_WT_0h	0.0006178		R2_deldriD_0h	0.0005245
R2_WT_0h	0.0005192		R2_deldriD_0h	0.000498
R2_WT_0h	0.0004903		R2_deldriD_0h	0.0002887
R2_WT_0h	0.0004567		R2_deldriD_0h	0.0002279
R2_WT_0h	0.0005139		R2_deldriD_0h	0.0005423
R2_WT_0h	0.0001036		R2_deldriD_0h	0.0004588
R2_WT_0h	0.0006359		R2_deldriD_0h	0.0006157
R2_WT_0h	0.0004682		R2_deldriD_0h	0.0004379
R2_WT_0h	0.0005587		R2_deldriD_0h	0.0005637
R2_WT_0h	0.0004832		R2_deldriD_0h	0.0005293
R2_WT_0h	0.0003711		R2_deldriD_0h	0.0004201
R2_WT_0h	0.0007561		R2_deldriD_0h	0.0002202
R2_WT_0h	0.0003315		R2_deldriD_0h	0.0004579
R2_WT_0h	0.0004756		R2_deldriD_0h	0.0003564
R2_WT_0h	0.0001479		R2_deldriD_0h	0.0005229
R2_WT_0h	0.000111		R2_deldriD_0h	0.0003792
R2_WT_0h	0.0004158		R2_deldriD_0h	0.0006086
R2_WT_0h	0.0001034		R2_deldriD_0h	0.0005138
R2_WT_0h	0.0005734		R2_deldriD_0h	0.0005143
R2_WT_0h	0.0004418		R2_deldriD_0h	0.0004095
R2_WT_0h	0.0004866		R2_deldriD_0h	0.0004849
R2_WT_0h	0.0001421		R2_deldriD_0h	0.0004401
R2_WT_0h	0.0003298		R2_deldriD_0h	0.0006873
R2_WT_0h	0.0004229		R2_deldriD_0h	0.0004503
R2_WT_0h	0.0004979		R2_deldriD_0h	0.0002332
R2_WT_0h	0.0005724		R2_deldriD_0h	0.0005684
R2_WT_0h	0.0001926		R2_deldriD_0h	0.0005635
R2_WT_0h	0.0004791		R2_deldriD_0h	0.0005042
R2_WT_0h	0.0005078		R2_deldriD_0h	0.0005418
R2_WT_0h	0.000487		R2_deldriD_0h	0.0004651
R2_WT_0h	0.0003418		R2_deldriD_0h	0.0004646
R2_WT_0h	0.0004518		R2_deldriD_0h	0.0006171
R2_WT_0h	0.0005366		R2_deldriD_0h	0.0003669
R2_WT_0h	0.0002717		R2_deldriD_0h	0.0006204
R2_WT_0h	0.0002203		R2_deldriD_0h	0.0003965
R2_WT_0h	0.0001431		R2_deldriD_0h	0.0004625
R2_WT_0h	0.0007221		R2_deldriD_0h	0.0004116
R2_WT_0h	0.0005413		R2_deldriD_0h	0.0005506
R3_WT_0h	0.0004		R3_deldriD_0h	0.0001176
R3_WT_0h	0.0004		R3_deldriD_0h	0.0001653
R3_WT_0h	0.0005		R3_deldriD_0h	0.0004675
R3_WT_0h	0.0007		R3_deldriD_0h	0.0002879
R3_WT_0h	0.0011		R3_deldriD_0h	0.000303
R3_WT_0h	0.0004		R3_deldriD_0h	0.0003759
R3_WT_0h	0.0007		R3_deldriD_0h	0.0003356
R3_WT_0h	0.0005		R3_deldriD_0h	0.0003518
R3_WT_0h	0.0005		R3_deldriD_0h	0.0004719
R3_WT_0h	0.0005		R3_deldriD_0h	0.0002202
R3_WT_0h	0.0006		R3_deldriD_0h	0.0003831
R3_WT_0h	0.0008		R3_deldriD_0h	0.000291
R3_WT_0h	0.0006		R3_deldriD_0h	0.0003646
R3_WT_0h	0.0002		R3_deldriD_0h	0.0003919
R3_WT_0h	0.0006		R3_deldriD_0h	0.0004315
R3_WT_0h	0.0005		R3_deldriD_0h	0.0003616
R3_WT_0h	0.0003		R3_deldriD_0h	0.0002659
R3_WT_0h	0.0003		R3_deldriD_0h	0.0004312
R3_WT_0h	0.0003		R3_deldriD_0h	0.0003069
R3_WT_0h	0.0005		R3_deldriD_0h	0.0002998
R3_WT_0h	0.0005		R3_deldriD_0h	0.000426
R3_WT_0h	0.0004		R3_deldriD_0h	0.0003456
R3_WT_0h	0.0004		R3_deldriD_0h	0.0004672
R3_WT_0h	0.0005		R3_deldriD_0h	0.0005068
R3_WT_0h	0.0004		R3_deldriD_0h	0.0003821
R3_WT_0h	0.0006		R3_deldriD_0h	0.0004549
R3_WT_0h	0.0005		R3_deldriD_0h	0.0001843
R3_WT_0h	0.0007		R3_deldriD_0h	0.0001718
R3_WT_0h	0.0006		R3_deldriD_0h	0.0003576
R3_WT_0h	0.0005		R3_deldriD_0h	0.0004324
R3_WT_0h	0.0005		R3_deldriD_0h	0.000212
R3_WT_0h	0.0003		R3_deldriD_0h	0.0004283
R3_WT_0h	0.0003		R3_deldriD_0h	0.0004816
R3_WT_0h	0.0009		R3_deldriD_0h	0.0003429
R3_WT_0h	0.0007		R3_deldriD_0h	0.0004314
R3_WT_0h	0.0006		R3_deldriD_0h	0.0004975
R3_WT_0h	0.0006		R3_deldriD_0h	0.0004438
R3_WT_0h	0.0003		R3_deldriD_0h	0.0004061
R3_WT_0h	0.0002		R3_deldriD_0h	0.0003257
R3_WT_0h	0.0002		R3_deldriD_0h	0.0003461
R3_WT_0h	0.0001		R3_deldriD_0h	0.000383
R3_WT_0h	0.0004		R3_deldriD_0h	0.000554
R3_WT_0h	0.0005		R3_deldriD_0h	0.0004049
R3_WT_0h	0.0004		R3_deldriD_0h	0.0005469
R3_WT_0h	0.0003		R3_deldriD_0h	0.0004436
R3_WT_0h	0.0004		R3_deldriD_0h	0.0004288
R3_WT_0h	0.0004		R3_deldriD_0h	0.0003502
R3_WT_0h	0.0004		R3_deldriD_0h	0.000492
R3_WT_0h	0.0006		R3_deldriD_0h	0.0002632
R3_WT_0h	0.0007		R3_deldriD_0h	0.0005269
R3_WT_0h	0.0006		R3_deldriD_0h	0.0005712
R3_WT_0h	0.0006		R3_deldriD_0h	0.0006546
R3_WT_0h	0.0005		R3_deldriD_0h	0.0004438
R3_WT_0h	0.0007		R3_deldriD_0h	0.0006276
R3_WT_0h	0.0007		R3_deldriD_0h	0.0006079
R3_WT_0h	0.0008		R3_deldriD_0h	0.0006431
R3_WT_0h	0.0007		R3_deldriD_0h	0.0005992
R3_WT_0h	0.0008		R3_deldriD_0h	0.0004884
R3_WT_0h	0.0007		R3_deldriD_0h	0.0005603
R3_WT_0h	0.0007		R3_deldriD_0h	0.0004424
R3_WT_0h	0.0008		R3_deldriD_0h	0.0005594
R3_WT_0h	0.0005		R3_deldriD_0h	0.0005073
R3_WT_0h	0.0006		R3_deldriD_0h	0.0005915
R3_WT_0h	0.0006		R3_deldriD_0h	0.0005786
R3_WT_0h	0.0005		R3_deldriD_0h	0.0006174
R3_WT_0h	0.0005		R3_deldriD_0h	0.0002672
R3_WT_0h	0.0004		R3_deldriD_0h	0.0005895
R3_WT_0h	0.0004		R3_deldriD_0h	0.0005788
R3_WT_0h	0.0006		R3_deldriD_0h	0.0002742
R3_WT_0h	0.0005		R3_deldriD_0h	0.000613
R3_WT_0h	0.0003		R3_deldriD_0h	0.000667
R3_WT_0h	0.0004		R3_deldriD_0h	0.0004515
R3_WT_0h	0.0004		R3_deldriD_0h	0.0005887
R3_WT_0h	0.0003		R3_deldriD_0h	0.0006266
R3_WT_0h	0.0003		R3_deldriD_0h	0.0004201
R3_WT_0h	0.0007		R3_deldriD_0h	0.0005108
R3_WT_0h	0.0007		R3_deldriD_0h	0.0006115
R3_WT_0h	0.0004		R3_deldriD_0h	0.0003015
R3_WT_0h	0.0005		R3_deldriD_0h	0.0002247
R3_WT_0h	0.0005		R3_deldriD_0h	0.000595
R3_WT_0h	0.0006		R3_deldriD_0h	0.000391
R3_WT_0h	0.0004		R3_deldriD_0h	0.0003405
R3_WT_0h	0.0005		R3_deldriD_0h	0.0006768
R3_WT_0h	0.0005		R3_deldriD_0h	0.0002767
R3_WT_0h	0.0005		R3_deldriD_0h	0.0006351
R3_WT_0h	0.0007		R3_deldriD_0h	0.0005179
R3_WT_0h	0.0007		R3_deldriD_0h	0.0005544
R3_WT_0h	0.0007		R3_deldriD_0h	0.0004245
R3_WT_0h	0.0008		R3_deldriD_0h	0.0005041
R3_WT_0h	0.0006		R3_deldriD_0h	0.0004938
R3_WT_0h	0.0006		R3_deldriD_0h	0.000503
R3_WT_0h	0.0005		R3_deldriD_0h	0.0006274
R3_WT_0h	0.0007		R3_deldriD_0h	0.0005035
R3_WT_0h	0.0006		R3_deldriD_0h	0.0006014
R3_WT_0h	0.0005		R3_deldriD_0h	0.0007412
R3_WT_0h	0.0006		R3_deldriD_0h	0.0004062
R3_WT_0h	0.0007		R3_deldriD_0h	0.0006236
R3_WT_0h	0.0006		R3_deldriD_0h	0.0005763
R3_WT_0h	0.0007		R3_deldriD_0h	0.0003414
R3_WT_0h	0.0014		R3_deldriD_0h	0.0004551
R1_WT_STZ	0.0014		R1_deldriD_2h	0.0001		0.0024
R1_WT_STZ	0.0029		R1_deldriD_2h	0.0141		0.0041
R1_WT_STZ	0.0023		R1_deldriD_2h	0.0105		0.0027
R1_WT_STZ	0.0059		R1_deldriD_2h	0.0077		0.0032
R1_WT_STZ	0.0017		R1_deldriD_2h	0.0101		0.0017
R1_WT_STZ	0.0017		R1_deldriD_2h	0.005		0.0035
R1_WT_STZ	0.0003		R1_deldriD_2h	0.0004		0.0025
R1_WT_STZ	0.0026		R1_deldriD_2h	0.0089		0.0016
R1_WT_STZ	0.0041		R1_deldriD_2h	0.0122		0.0044
R1_WT_STZ	0.0019		R1_deldriD_2h	0.0087		0.0009
R1_WT_STZ	0.0014		R1_deldriD_2h	0.0075		0.0032
R1_WT_STZ	0.0029		R1_deldriD_2h	0.008		0.001
R1_WT_STZ	0.0025		R1_deldriD_2h	0.0058		0.0026
R1_WT_STZ	0.0022		R1_deldriD_2h	0.011		0.0028
R1_WT_STZ	0.002		R1_deldriD_2h	0.0126		0.0009
R1_WT_STZ	0.0016		R1_deldriD_2h	0.0112		0.0012
R1_WT_STZ	0.0017		R1_deldriD_2h	0.0032		0.0012
R1_WT_STZ	0.0009		R1_deldriD_2h	0.0049		0.0014
R1_WT_STZ	0.0028		R1_deldriD_2h	0.0029		0.0028
R1_WT_STZ	0.0033		R1_deldriD_2h	0.0021		0.003
R1_WT_STZ	0.0012		R1_deldriD_2h	0.0091		0.0023
R1_WT_STZ	0.0024		R1_deldriD_2h	0.0095		0.0019
R1_WT_STZ	0.0011		R1_deldriD_2h	0.0059		0.0016
R1_WT_STZ	0.0044		R1_deldriD_2h	0.0135		0.0014
R1_WT_STZ	0.0028		R1_deldriD_2h	0.0073		0.0023
R1_WT_STZ	0.0009		R1_deldriD_2h	0.0079		0.002
R1_WT_STZ	0.001		R1_deldriD_2h	0.0099		0.0012
R1_WT_STZ	0.0028		R1_deldriD_2h	0.0044		0.0017
R1_WT_STZ	0.0004		R1_deldriD_2h	0.0104		0.0018
R1_WT_STZ	0.0043		R1_deldriD_2h	0.0063		0.001
R1_WT_STZ	0.0018		R1_deldriD_2h	0.0101		0.0027
R1_WT_STZ	0.0029		R1_deldriD_2h	0.0088		0.0016
R1_WT_STZ	0.0018		R1_deldriD_2h	0.0027		0.0019
R1_WT_STZ	0.003		R1_deldriD_2h	0.0016		0.0016
R1_WT_STZ	0.0023		R1_deldriD_2h	0.0024		0.0015
R1_WT_STZ	0.0026		R1_deldriD_2h	0.0036		0.0021
R1_WT_STZ	0.0025		R1_deldriD_2h	0.0174		0.0009
R1_WT_STZ	0.0035		R1_deldriD_2h	0.0089		0.0009
R1_WT_STZ	0.0022		R1_deldriD_2h	0.0025		0.0011
R1_WT_STZ	0.0023		R1_deldriD_2h	0.0098		0.0022
R1_WT_STZ	0.0019		R1_deldriD_2h	0.0012		0.0021
R1_WT_STZ	0.0057		R1_deldriD_2h	0.0156		0.0018
R1_WT_STZ	0.0024		R1_deldriD_2h	0.0212		0.0025
R1_WT_STZ	0.003		R1_deldriD_2h	0.0105		0.0011
R1_WT_STZ	0.0045		R1_deldriD_2h	0.0128		0.0033
R1_WT_STZ	0.0018		R1_deldriD_2h	0.0047		0.0014
R1_WT_STZ	0.0039		R1_deldriD_2h	0.0048		0.0033
R1_WT_STZ	0.0034		R1_deldriD_2h	0.0098		0.0018
R1_WT_STZ	0.002		R1_deldriD_2h	0.0045		0.0015
R1_WT_STZ	0.0021		R1_deldriD_2h	0.0135		0.001
R1_WT_STZ	0.0014		R1_deldriD_2h	0.001		0.0029
R1_WT_STZ	0.002		R1_deldriD_2h	0.0152		0.0014
R1_WT_STZ	0.0015		R1_deldriD_2h	0.0009		0.0014
R1_WT_STZ	0.0016		R1_deldriD_2h	0.0023		0.0021
R1_WT_STZ	0.0013		R1_deldriD_2h	0.0011		0.0032
R1_WT_STZ	0.0026		R1_deldriD_2h	0.0044		0.0012
R1_WT_STZ	0.002		R1_deldriD_2h	0.0076		0.0017
R1_WT_STZ	0.0017		R1_deldriD_2h	0.0058		0.0024
R1_WT_STZ	0.0035		R1_deldriD_2h	0.0085		0.0011
R1_WT_STZ	0.0011		R1_deldriD_2h	0.0116		0.0025
R1_WT_STZ	0.0013		R1_deldriD_2h	0.0112		0.003
R1_WT_STZ	0.0014		R1_deldriD_2h	0.0161		0.0021
R1_WT_STZ	0.0044		R1_deldriD_2h	0.0033		0.0016
R1_WT_STZ	0.003		R1_deldriD_2h	0.0089		0.0013
R1_WT_STZ	0.0019		R1_deldriD_2h	0.0063		0.0023
R1_WT_STZ	0.0032		R1_deldriD_2h	0.0113		0.0019
R1_WT_STZ	0.0017		R1_deldriD_2h	0.0139		0.0029
R1_WT_STZ	0.0022		R1_deldriD_2h	0.0081		0.0031
R1_WT_STZ	0.0027		R1_deldriD_2h	0.0042		0.001
R1_WT_STZ	0.0042		R1_deldriD_2h	0.0006		0.0033
R1_WT_STZ	0.0011		R1_deldriD_2h	0.0139		0.0034
R1_WT_STZ	0.0029		R1_deldriD_2h	0.0056		0.0021
R1_WT_STZ	0.0043		R1_deldriD_2h	0.0117		0.0036
R1_WT_STZ	0.0011		R1_deldriD_2h	0.0069		0.0024
R1_WT_STZ	0.0034		R1_deldriD_2h	0.0044		0.0027
R1_WT_STZ	0.0039		R1_deldriD_2h	0.0032		0.0026
R1_WT_STZ	0.002		R1_deldriD_2h	0.0121		0.0028
R1_WT_STZ	0.0024		R1_deldriD_2h	0.0046		0.0018
R1_WT_STZ	0.001		R1_deldriD_2h	0.0088		0.0022
R1_WT_STZ	0.0019		R1_deldriD_2h	0.0104		0.0017
R1_WT_STZ	0.0036		R1_deldriD_2h	0.0011		0.0044
R1_WT_STZ	0.0026		R1_deldriD_2h	0.009		0.0043
R1_WT_STZ	0.0041		R1_deldriD_2h	0.007		0.0017
R1_WT_STZ	0.005		R1_deldriD_2h	0.013		0.0021
R1_WT_STZ	0.0015		R1_deldriD_2h	0.0037		0.0029
R1_WT_STZ	0.0016		R1_deldriD_2h	0.0027		0.001
R1_WT_STZ	0.0021		R1_deldriD_2h	0.0049		0.0011
R1_WT_STZ	0.0013		R1_deldriD_2h	0.0114		0.0029
R1_WT_STZ	0.0008		R1_deldriD_2h	0.0041		0.0016
R1_WT_STZ	0.0039		R1_deldriD_2h	0.0148		0.0031
R1_WT_STZ	0.0043		R1_deldriD_2h	0.0087		0.0011
R1_WT_STZ	0.0012		R1_deldriD_2h	0.0072		0.0015
R1_WT_STZ	0.0027		R1_deldriD_2h	0.0113		0.0021
R1_WT_STZ	0.0025		R1_deldriD_2h	0.0015		0.0013
R1_WT_STZ	0.0015		R1_deldriD_2h	0.0095		0.0018
R1_WT_STZ	0.0026		R1_deldriD_2h	0.0156		0.0023
R1_WT_STZ	0.0029		R1_deldriD_2h	0.0037		0.0022
R1_WT_STZ	0.0028		R1_deldriD_2h	0.0077		0.0031
R1_WT_STZ	0.0019		R1_deldriD_2h	0.0126		0.0032
R1_WT_STZ	0.0026		R1_deldriD_2h	0.0038		0.0032
R2_WT_STZ	0.0012		R2_deldriD_2h	0.0089
R2_WT_STZ	0.0025		R2_deldriD_2h	0.0045
R2_WT_STZ	0.0013		R2_deldriD_2h	0.0053
R2_WT_STZ	0.0025		R2_deldriD_2h	0.0033
R2_WT_STZ	0.001		R2_deldriD_2h	0.0056
R2_WT_STZ	0.0019		R2_deldriD_2h	0.0102
R2_WT_STZ	0.0018		R2_deldriD_2h	0.0086
R2_WT_STZ	0.0021		R2_deldriD_2h	0.0015
R2_WT_STZ	0.0045		R2_deldriD_2h	0.0109
R2_WT_STZ	0.0028		R2_deldriD_2h	0.0074
R2_WT_STZ	0.0021		R2_deldriD_2h	0.0094
R2_WT_STZ	0.0022		R2_deldriD_2h	0.0123
R2_WT_STZ	0.0026		R2_deldriD_2h	0.0037
R2_WT_STZ	0.0023		R2_deldriD_2h	0.0088
R2_WT_STZ	0.0018		R2_deldriD_2h	0.0127
R2_WT_STZ	0.002		R2_deldriD_2h	0.0053
R2_WT_STZ	0.0027		R2_deldriD_2h	0.0073
R2_WT_STZ	0.0019		R2_deldriD_2h	0.008
R2_WT_STZ	0.0017		R2_deldriD_2h	0.0048
R2_WT_STZ	0.0032		R2_deldriD_2h	0.0118
R2_WT_STZ	0.0031		R2_deldriD_2h	0.0078
R2_WT_STZ	0.0025		R2_deldriD_2h	0.0057
R2_WT_STZ	0.0031		R2_deldriD_2h	0.0036
R2_WT_STZ	0.0019		R2_deldriD_2h	0.009
R2_WT_STZ	0.0044		R2_deldriD_2h	0.0103
R2_WT_STZ	0.0028		R2_deldriD_2h	0.0102
R2_WT_STZ	0.0033		R2_deldriD_2h	0.0084
R2_WT_STZ	0.0018		R2_deldriD_2h	0.0112
R2_WT_STZ	0.0004		R2_deldriD_2h	0.0102
R2_WT_STZ	0.0032		R2_deldriD_2h	0.0145
R2_WT_STZ	0.0043		R2_deldriD_2h	0.0109
R2_WT_STZ	0.003		R2_deldriD_2h	0.0085
R2_WT_STZ	0.0039		R2_deldriD_2h	0.0105
R2_WT_STZ	0.0009		R2_deldriD_2h	0.0068
R2_WT_STZ	0.0035		R2_deldriD_2h	0.0003
R2_WT_STZ	0.0047		R2_deldriD_2h	0.0084
R2_WT_STZ	0.0029		R2_deldriD_2h	0.0044
R2_WT_STZ	0.0017		R2_deldriD_2h	0.0131
R2_WT_STZ	0.0011		R2_deldriD_2h	0.0043
R2_WT_STZ	0.0013		R2_deldriD_2h	0.0141
R2_WT_STZ	0.0016		R2_deldriD_2h	0.0069
R2_WT_STZ	0.0035		R2_deldriD_2h	0.0041
R2_WT_STZ	0.0017		R2_deldriD_2h	0.0047
R2_WT_STZ	0.0028		R2_deldriD_2h	0.0076
R2_WT_STZ	0.0018		R2_deldriD_2h	0.0105
R2_WT_STZ	0.0012		R2_deldriD_2h	0.0154
R2_WT_STZ	0.0026		R2_deldriD_2h	0.003
R2_WT_STZ	0.0012		R2_deldriD_2h	0.0098
R2_WT_STZ	0.0035		R2_deldriD_2h	0.0124
R2_WT_STZ	0.0046		R2_deldriD_2h	0.0114
R2_WT_STZ	0.0036		R2_deldriD_2h	0.0026
R2_WT_STZ	0.002		R2_deldriD_2h	0.018
R2_WT_STZ	0.0055		R2_deldriD_2h	0.0156
R2_WT_STZ	0.0032		R2_deldriD_2h	0.0208
R2_WT_STZ	0.003		R2_deldriD_2h	0.0007
R2_WT_STZ	0.0039		R2_deldriD_2h	0.0124
R2_WT_STZ	0.0019		R2_deldriD_2h	0.014
R2_WT_STZ	0.0024		R2_deldriD_2h	0.01
R2_WT_STZ	0.0035		R2_deldriD_2h	0.0074
R2_WT_STZ	0.003		R2_deldriD_2h	0.0137
R2_WT_STZ	0.0015		R2_deldriD_2h	0.0156
R2_WT_STZ	0.0024		R2_deldriD_2h	0.0008
R2_WT_STZ	0.0021		R2_deldriD_2h	0.0086
R2_WT_STZ	0.0024		R2_deldriD_2h	0.0042
R2_WT_STZ	0.002		R2_deldriD_2h	0.0113
R2_WT_STZ	0.0043		R2_deldriD_2h	0.0063
R2_WT_STZ	0.004		R2_deldriD_2h	0.0133
R2_WT_STZ	0.0022		R2_deldriD_2h	0.0126
R2_WT_STZ	0.0016		R2_deldriD_2h	0.0086
R2_WT_STZ	0.0034		R2_deldriD_2h	0.0082
R2_WT_STZ	0.0026		R2_deldriD_2h	0.0122
R2_WT_STZ	0.0033		R2_deldriD_2h	0.0053
R2_WT_STZ	0.0017		R2_deldriD_2h	0.0103
R2_WT_STZ	0.003		R2_deldriD_2h	0.0014
R2_WT_STZ	0.003		R2_deldriD_2h	0.0123
R2_WT_STZ	0.0034		R2_deldriD_2h	0.0128
R2_WT_STZ	0.0009		R2_deldriD_2h	0.0156
R2_WT_STZ	0.0034		R2_deldriD_2h	0.0124
R2_WT_STZ	0.0023		R2_deldriD_2h	0.0167
R2_WT_STZ	0.003		R2_deldriD_2h	0.0016
R2_WT_STZ	0.0027		R2_deldriD_2h	0.0048
R2_WT_STZ	0.0052		R2_deldriD_2h	0.0032
R2_WT_STZ	0.0037		R2_deldriD_2h	0.0091
R2_WT_STZ	0.0021		R2_deldriD_2h	0.0094
R2_WT_STZ	0.0035		R2_deldriD_2h	0.0059
R2_WT_STZ	0.0014		R2_deldriD_2h	0.0052
R2_WT_STZ	0.0041		R2_deldriD_2h	0.0051
R2_WT_STZ	0.0014		R2_deldriD_2h	0.0099
R2_WT_STZ	0.0019		R2_deldriD_2h	0.011
R2_WT_STZ	0.0027		R2_deldriD_2h	0.0013
R2_WT_STZ	0.0039		R2_deldriD_2h	0.0105
R2_WT_STZ	0.0018		R2_deldriD_2h	0.0059
R2_WT_STZ	0.0019		R2_deldriD_2h	0.0076
R2_WT_STZ	0.0022		R2_deldriD_2h	0.0107
R2_WT_STZ	0.0042		R2_deldriD_2h	0.0059
R2_WT_STZ	0.0052		R2_deldriD_2h	0.0164
R2_WT_STZ	0.0055		R2_deldriD_2h	0.0101
R2_WT_STZ	0.002		R2_deldriD_2h	0.0054
R2_WT_STZ	0.0032		R2_deldriD_2h	0.0141
R2_WT_STZ	0.0019		R2_deldriD_2h	0.0022
R3_WT_STZ	0.0024		R3_deldriD_2h	0.0053
R3_WT_STZ	0.0041		R3_deldriD_2h	0.0082
R3_WT_STZ	0.0027		R3_deldriD_2h	0.008
R3_WT_STZ	0.0032		R3_deldriD_2h	0.0042
R3_WT_STZ	0.0017		R3_deldriD_2h	0.0034
R3_WT_STZ	0.0035		R3_deldriD_2h	0.0084
R3_WT_STZ	0.0025		R3_deldriD_2h	0.0071
R3_WT_STZ	0.0016		R3_deldriD_2h	0.0042
R3_WT_STZ	0.0044		R3_deldriD_2h	0.0036
R3_WT_STZ	0.0009		R3_deldriD_2h	0.002
R3_WT_STZ	0.0032		R3_deldriD_2h	0.0122
R3_WT_STZ	0.001		R3_deldriD_2h	0.0023
R3_WT_STZ	0.0026		R3_deldriD_2h	0.006
R3_WT_STZ	0.0028		R3_deldriD_2h	0.0095
R3_WT_STZ	0.0009		R3_deldriD_2h	0.0014
R3_WT_STZ	0.0012		R3_deldriD_2h	0.0075
R3_WT_STZ	0.0012		R3_deldriD_2h	0.0104
R3_WT_STZ	0.0014		R3_deldriD_2h	0.0012
R3_WT_STZ	0.0028		R3_deldriD_2h	0.0024
R3_WT_STZ	0.003		R3_deldriD_2h	0.0016
R3_WT_STZ	0.0023		R3_deldriD_2h	0.0035
R3_WT_STZ	0.0019		R3_deldriD_2h	0.0033
R3_WT_STZ	0.0016		R3_deldriD_2h	0.0094
R3_WT_STZ	0.0014		R3_deldriD_2h	0.0049
R3_WT_STZ	0.0023		R3_deldriD_2h	0.0101
R3_WT_STZ	0.002		R3_deldriD_2h	0.01
R3_WT_STZ	0.0012		R3_deldriD_2h	0.0048
R3_WT_STZ	0.0017		R3_deldriD_2h	0.0037
R3_WT_STZ	0.0018		R3_deldriD_2h	0.0039
R3_WT_STZ	0.001		R3_deldriD_2h	0.0045
R3_WT_STZ	0.0027		R3_deldriD_2h	0.0018
R3_WT_STZ	0.0016		R3_deldriD_2h	0.0054
R3_WT_STZ	0.0019		R3_deldriD_2h	0.0055
R3_WT_STZ	0.0016		R3_deldriD_2h	0.0035
R3_WT_STZ	0.0015		R3_deldriD_2h	0.0075
R3_WT_STZ	0.0021		R3_deldriD_2h	0.0064
R3_WT_STZ	0.0009		R3_deldriD_2h	0.0066
R3_WT_STZ	0.0009		R3_deldriD_2h	0.003
R3_WT_STZ	0.0011		R3_deldriD_2h	0.0066
R3_WT_STZ	0.0022		R3_deldriD_2h	0.0037
R3_WT_STZ	0.0021		R3_deldriD_2h	0.009
R3_WT_STZ	0.0018		R3_deldriD_2h	0.0052
R3_WT_STZ	0.0025		R3_deldriD_2h	0.0039
R3_WT_STZ	0.0011		R3_deldriD_2h	0.0055
R3_WT_STZ	0.0033		R3_deldriD_2h	0.0046
R3_WT_STZ	0.0014		R3_deldriD_2h	0.0046
R3_WT_STZ	0.0033		R3_deldriD_2h	0.0103
R3_WT_STZ	0.0018		R3_deldriD_2h	0.0101
R3_WT_STZ	0.0015		R3_deldriD_2h	0.0018
R3_WT_STZ	0.001		R3_deldriD_2h	0.0082
R3_WT_STZ	0.0029		R3_deldriD_2h	0.0004
R3_WT_STZ	0.0014		R3_deldriD_2h	0.0001
R3_WT_STZ	0.0014		R3_deldriD_2h	0.0123
R3_WT_STZ	0.0021		R3_deldriD_2h	0.011
R3_WT_STZ	0.0032		R3_deldriD_2h	0.0039
R3_WT_STZ	0.0012		R3_deldriD_2h	0.0149
R3_WT_STZ	0.0017		R3_deldriD_2h	0.0017
R3_WT_STZ	0.0024		R3_deldriD_2h	0.0092
R3_WT_STZ	0.0011		R3_deldriD_2h	0.0082
R3_WT_STZ	0.0025		R3_deldriD_2h	0.005
R3_WT_STZ	0.003		R3_deldriD_2h	0.0073
R3_WT_STZ	0.0021		R3_deldriD_2h	0.0134
R3_WT_STZ	0.0016		R3_deldriD_2h	0.013
R3_WT_STZ	0.0013		R3_deldriD_2h	0.0072
R3_WT_STZ	0.0023		R3_deldriD_2h	0.0025
R3_WT_STZ	0.0019		R3_deldriD_2h	0.0104
R3_WT_STZ	0.0029		R3_deldriD_2h	0.0035
R3_WT_STZ	0.0031		R3_deldriD_2h	0.0062
R3_WT_STZ	0.001		R3_deldriD_2h	0.0066
R3_WT_STZ	0.0033		R3_deldriD_2h	0.0084
R3_WT_STZ	0.0034		R3_deldriD_2h	0.0036
R3_WT_STZ	0.0021		R3_deldriD_2h	0.0055
R3_WT_STZ	0.0036		R3_deldriD_2h	0.0025
R3_WT_STZ	0.0024		R3_deldriD_2h	0.005
R3_WT_STZ	0.0027		R3_deldriD_2h	0.0096
R3_WT_STZ	0.0026		R3_deldriD_2h	0.0021
R3_WT_STZ	0.0028		R3_deldriD_2h	0.0067
R3_WT_STZ	0.0018		R3_deldriD_2h	0.0141
R3_WT_STZ	0.0022		R3_deldriD_2h	0.0081
R3_WT_STZ	0.0017		R3_deldriD_2h	0.0097
R3_WT_STZ	0.0044		R3_deldriD_2h	0.016
R3_WT_STZ	0.0043		R3_deldriD_2h	0.0078
R3_WT_STZ	0.0017		R3_deldriD_2h	0.0116
R3_WT_STZ	0.0021		R3_deldriD_2h	0.0093
R3_WT_STZ	0.0029		R3_deldriD_2h	0.013
R3_WT_STZ	0.001		R3_deldriD_2h	0.0035
R3_WT_STZ	0.0011		R3_deldriD_2h	0.0123
R3_WT_STZ	0.0029		R3_deldriD_2h	0.0071
R3_WT_STZ	0.0016		R3_deldriD_2h	0.007
R3_WT_STZ	0.0031		R3_deldriD_2h	0.0007
R3_WT_STZ	0.0011		R3_deldriD_2h	0.0097
R3_WT_STZ	0.0015		R3_deldriD_2h	0.0007
R3_WT_STZ	0.0021		R3_deldriD_2h	0.0045
R3_WT_STZ	0.0013		R3_deldriD_2h	0.0017
R3_WT_STZ	0.0018		R3_deldriD_2h	0.0044
R3_WT_STZ	0.0023		R3_deldriD_2h	0.0101
R3_WT_STZ	0.0022		R3_deldriD_2h	0.0104
R3_WT_STZ	0.0031		R3_deldriD_2h	0.0126
R3_WT_STZ	0.0032		R3_deldriD_2h	0.0112
R3_WT_STZ	0.0032		R3_deldriD_2h	0.0003
R1_WT_NF	0.0002
R1_WT_NF	0.0038
R1_WT_NF	0.0005
R1_WT_NF	0.0006
R1_WT_NF	0.0006
R1_WT_NF	0.0011
R1_WT_NF	0.0003
R1_WT_NF	0.0006
R1_WT_NF	0.0003
R1_WT_NF	0.0006
R1_WT_NF	0.0003
R1_WT_NF	0.0011
R1_WT_NF	0.0003
R1_WT_NF	0.0007
R1_WT_NF	0.0016
R1_WT_NF	0.0015
R1_WT_NF	0.0003
R1_WT_NF	0.0003
R1_WT_NF	0.0016
R1_WT_NF	0.0003
R1_WT_NF	0.0004
R1_WT_NF	0.0012
R1_WT_NF	0.0005
R1_WT_NF	0.0006
R1_WT_NF	0.0006
R1_WT_NF	0.0004
R1_WT_NF	0.0007
R1_WT_NF	0.0006
R1_WT_NF	0.0004
R1_WT_NF	0.0005
R1_WT_NF	0.0005
R1_WT_NF	0.0006
R1_WT_NF	0.0005
R1_WT_NF	0.0003
R1_WT_NF	0.001
R1_WT_NF	0.0005
R1_WT_NF	0.0006
R1_WT_NF	0.0008
R1_WT_NF	0.001
R1_WT_NF	0.0005
R1_WT_NF	0.0005
R1_WT_NF	0.0009
R1_WT_NF	0.0006
R1_WT_NF	0.0006
R1_WT_NF	0.0006
R1_WT_NF	0.0006
R1_WT_NF	0.0008
R1_WT_NF	0.0009
R1_WT_NF	0.0008
R1_WT_NF	0.0009
R1_WT_NF	0.0006
R1_WT_NF	0.001
R1_WT_NF	0.0012
R1_WT_NF	0.0008
R1_WT_NF	0.0007
R1_WT_NF	0.0008
R1_WT_NF	0.0005
R1_WT_NF	0.0007
R1_WT_NF	0.0006
R1_WT_NF	0.0009
R1_WT_NF	0.0006
R1_WT_NF	0.0009
R1_WT_NF	0.0011
R1_WT_NF	0.0007
R1_WT_NF	0.0012
R1_WT_NF	0.0012
R1_WT_NF	0.0006
R1_WT_NF	0.0007
R1_WT_NF	0.0018
R1_WT_NF	0.0007
R1_WT_NF	0.0007
R1_WT_NF	0.0007
R1_WT_NF	0.0008
R1_WT_NF	0.0009
R1_WT_NF	0.0006
R1_WT_NF	0.001
R1_WT_NF	0.0007
R1_WT_NF	0.0007
R1_WT_NF	0.0009
R1_WT_NF	0.0015
R1_WT_NF	0.0009
R1_WT_NF	0.0004
R1_WT_NF	0.0004
R1_WT_NF	0.0005
R1_WT_NF	0.0022
R1_WT_NF	0.0004
R1_WT_NF	0.0011
R1_WT_NF	0.001
R1_WT_NF	0.0014
R1_WT_NF	0.0008
R1_WT_NF	0.0007
R1_WT_NF	0.0009
R1_WT_NF	0.0007
R1_WT_NF	0.0008
R1_WT_NF	0.0005
R1_WT_NF	0.0005
R1_WT_NF	0.0007
R1_WT_NF	0.0007
R1_WT_NF	0.0014
R1_WT_NF	0.0006
R2_WT_NF	0.0002
R2_WT_NF	0.0005
R2_WT_NF	0.0003
R2_WT_NF	0.0004
R2_WT_NF	0.0008
R2_WT_NF	0.0003
R2_WT_NF	0.0007
R2_WT_NF	0.0006
R2_WT_NF	0.0004
R2_WT_NF	0.0004
R2_WT_NF	0.0009
R2_WT_NF	0.0005
R2_WT_NF	0.0006
R2_WT_NF	0.0004
R2_WT_NF	0.0004
R2_WT_NF	0.0004
R2_WT_NF	0.0005
R2_WT_NF	0.0008
R2_WT_NF	0.0002
R2_WT_NF	0.0004
R2_WT_NF	0.0007
R2_WT_NF	0.0004
R2_WT_NF	0.0002
R2_WT_NF	0.0005
R2_WT_NF	0.0004
R2_WT_NF	0.0006
R2_WT_NF	0.0004
R2_WT_NF	0.0005
R2_WT_NF	0.0003
R2_WT_NF	0.0005
R2_WT_NF	0.0006
R2_WT_NF	0.0009
R2_WT_NF	0.0005
R2_WT_NF	0.001
R2_WT_NF	0.0005
R2_WT_NF	0.0005
R2_WT_NF	0.0005
R2_WT_NF	0.0005
R2_WT_NF	0.001
R2_WT_NF	0.0005
R2_WT_NF	0.0007
R2_WT_NF	0.0006
R2_WT_NF	0.0005
R2_WT_NF	0.0008
R2_WT_NF	0.0002
R2_WT_NF	0.0003
R2_WT_NF	0.0005
R2_WT_NF	0.0004
R2_WT_NF	0.0006
R2_WT_NF	0.0005
R2_WT_NF	0.0004
R2_WT_NF	0.0005
R2_WT_NF	0.0005
R2_WT_NF	0.0006
R2_WT_NF	0.0007
R2_WT_NF	0.0007
R2_WT_NF	0.0007
R2_WT_NF	0.0009
R2_WT_NF	0.0006
R2_WT_NF	0.0006
R2_WT_NF	0.0003
R2_WT_NF	0.0008
R2_WT_NF	0.0008
R2_WT_NF	0.0006
R2_WT_NF	0.0006
R2_WT_NF	0.0007
R2_WT_NF	0.0007
R2_WT_NF	0.0006
R2_WT_NF	0.0006
R2_WT_NF	0.0006
R2_WT_NF	0.0007
R2_WT_NF	0.0008
R2_WT_NF	0.0006
R2_WT_NF	0.0009
R2_WT_NF	0.0007
R2_WT_NF	0.0006
R2_WT_NF	0.0007
R2_WT_NF	0.0005
R2_WT_NF	0.0003
R2_WT_NF	0.0006
R2_WT_NF	0.0007
R2_WT_NF	0.0006
R2_WT_NF	0.0004
R2_WT_NF	0.0007
R2_WT_NF	0.0006
R2_WT_NF	0.0008
R2_WT_NF	0.0005
R2_WT_NF	0.0012
R2_WT_NF	0.0008
R2_WT_NF	0.0008
R2_WT_NF	0.0005
R2_WT_NF	0.0008
R2_WT_NF	0.0008
R2_WT_NF	0.0005
R2_WT_NF	0.0008
R2_WT_NF	0.0005
R2_WT_NF	0.0006
R2_WT_NF	0.0007
R2_WT_NF	0.0007
R2_WT_NF	0.0013
R3_WT_NF	0.0007
R3_WT_NF	0.0004
R3_WT_NF	0.0007
R3_WT_NF	0.0005
R3_WT_NF	0.0004
R3_WT_NF	0.0008
R3_WT_NF	0.0008
R3_WT_NF	0.0008
R3_WT_NF	0.0007
R3_WT_NF	0.0006
R3_WT_NF	0.0004
R3_WT_NF	0.0006
R3_WT_NF	0.0009
R3_WT_NF	0.0005
R3_WT_NF	0.0006
R3_WT_NF	0.0005
R3_WT_NF	0.0006
R3_WT_NF	0.0008
R3_WT_NF	0.0005
R3_WT_NF	0.0005
R3_WT_NF	0.0005
R3_WT_NF	0.0004
R3_WT_NF	0.0007
R3_WT_NF	0.0007
R3_WT_NF	0.0009
R3_WT_NF	0.0004
R3_WT_NF	0.0008
R3_WT_NF	0.0007
R3_WT_NF	0.0007
R3_WT_NF	0.0007
R3_WT_NF	0.0008
R3_WT_NF	0.0009
R3_WT_NF	0.0006
R3_WT_NF	0.0006
R3_WT_NF	0.0004
R3_WT_NF	0.0002
R3_WT_NF	0.0004
R3_WT_NF	0.0006
R3_WT_NF	0.0005
R3_WT_NF	0.0006
R3_WT_NF	0.0012
R3_WT_NF	0.0007
R3_WT_NF	0.0005
R3_WT_NF	0.0006
R3_WT_NF	0.0005
R3_WT_NF	0.0013
R3_WT_NF	0.0006
R3_WT_NF	0.0005
R3_WT_NF	0.0009
R3_WT_NF	0.0008
R3_WT_NF	0.0004
R3_WT_NF	0.001
R3_WT_NF	0.0005
R3_WT_NF	0.0009
R3_WT_NF	0.0008
R3_WT_NF	0.0007
R3_WT_NF	0.0008
R3_WT_NF	0.0007
R3_WT_NF	0.0008
R3_WT_NF	0.0006
R3_WT_NF	0.0007
R3_WT_NF	0.0007
R3_WT_NF	0.0007
R3_WT_NF	0.0004
R3_WT_NF	0.0007
R3_WT_NF	0.0013
R3_WT_NF	0.0007
R3_WT_NF	0.0006
R3_WT_NF	0.0004
R3_WT_NF	0.0007
R3_WT_NF	0.0007
R3_WT_NF	0.0007
R3_WT_NF	0.0008
R3_WT_NF	0.0004
R3_WT_NF	0.0008
R3_WT_NF	0.0009
R3_WT_NF	0.0006
R3_WT_NF	0.0006
R3_WT_NF	0.0009
R3_WT_NF	0.0006
R3_WT_NF	0.0008
R3_WT_NF	0.0008
R3_WT_NF	0.0005
R3_WT_NF	0.0003
R3_WT_NF	0.0007
R3_WT_NF	0.0011
R3_WT_NF	0.0012
R3_WT_NF	0.0006
R3_WT_NF	0.0005
R3_WT_NF	0.001
R3_WT_NF	0.0005
R3_WT_NF	0.001
R3_WT_NF	0.0006
R3_WT_NF	0.0005
R3_WT_NF	0.0006
R3_WT_NF	0.0006
R3_WT_NF	0.0006
R3_WT_NF	0.0007
R3_WT_NF	0.0007
R3_WT_NF	0.0006
R1_WT_HU	0.0004
R1_WT_HU	0.0007
R1_WT_HU	0.0004
R1_WT_HU	0.0005
R1_WT_HU	0.0005
R1_WT_HU	0.0006
R1_WT_HU	0.0006
R1_WT_HU	0.0011
R1_WT_HU	0.0008
R1_WT_HU	0.0005
R1_WT_HU	0.0005
R1_WT_HU	0.0007
R1_WT_HU	0.0005
R1_WT_HU	0.0007
R1_WT_HU	0.0005
R1_WT_HU	0.0008
R1_WT_HU	0.0006
R1_WT_HU	0.0006
R1_WT_HU	0.0003
R1_WT_HU	0.0005
R1_WT_HU	0.0008
R1_WT_HU	0.0008
R1_WT_HU	0.0006
R1_WT_HU	0.0003
R1_WT_HU	0.0003
R1_WT_HU	0.0006
R1_WT_HU	0.0007
R1_WT_HU	0.0005
R1_WT_HU	0.0008
R1_WT_HU	0.0006
R1_WT_HU	0.0008
R1_WT_HU	0.0006
R1_WT_HU	0.0007
R1_WT_HU	0.0005
R1_WT_HU	0.0005
R1_WT_HU	0.0006
R1_WT_HU	0.0003
R1_WT_HU	0.0006
R1_WT_HU	0.0006
R1_WT_HU	0.0007
R1_WT_HU	0.0007
R1_WT_HU	0.0007
R1_WT_HU	0.0004
R1_WT_HU	0.0006
R1_WT_HU	0.0008
R1_WT_HU	0.0006
R1_WT_HU	0.0005
R1_WT_HU	0.0008
R1_WT_HU	0.0007
R1_WT_HU	0.0004
R1_WT_HU	0.0006
R1_WT_HU	0.0007
R1_WT_HU	0.0007
R1_WT_HU	0.0005
R1_WT_HU	0.0005
R1_WT_HU	0.0006
R1_WT_HU	0.0004
R1_WT_HU	0.0009
R1_WT_HU	0.0006
R1_WT_HU	0.0005
R1_WT_HU	0.0003
R1_WT_HU	0.0007
R1_WT_HU	0.0012
R1_WT_HU	0.0005
R1_WT_HU	0.0005
R1_WT_HU	0.0006
R1_WT_HU	0.0003
R1_WT_HU	0.0004
R1_WT_HU	0.0004
R1_WT_HU	0.0007
R1_WT_HU	0.0006
R1_WT_HU	0.0006
R1_WT_HU	0.0007
R1_WT_HU	0.0005
R1_WT_HU	0.0004
R1_WT_HU	0.0006
R1_WT_HU	0.0006
R1_WT_HU	0.0005
R1_WT_HU	0.0005
R1_WT_HU	0.0005
R1_WT_HU	0.0007
R1_WT_HU	0.0005
R1_WT_HU	0.0004
R1_WT_HU	0.0006
R1_WT_HU	0.0005
R1_WT_HU	0.0004
R1_WT_HU	0.0004
R1_WT_HU	0.0005
R1_WT_HU	0.0003
R1_WT_HU	0.0006
R1_WT_HU	0.0005
R1_WT_HU	0.0004
R1_WT_HU	0.0005
R1_WT_HU	0.0005
R1_WT_HU	0.0004
R1_WT_HU	0.0003
R1_WT_HU	0.0009
R1_WT_HU	0.0005
R1_WT_HU	0.0005
R1_WT_HU	0.0004
R2_WT_HU	0.0003
R2_WT_HU	0.0002
R2_WT_HU	0.0003
R2_WT_HU	0.0003
R2_WT_HU	0.0003
R2_WT_HU	0.0008
R2_WT_HU	0.0002
R2_WT_HU	0.0004
R2_WT_HU	0.0003
R2_WT_HU	0.0005
R2_WT_HU	0.0004
R2_WT_HU	0.0004
R2_WT_HU	0.0001
R2_WT_HU	0.0006
R2_WT_HU	0.0004
R2_WT_HU	0.0005
R2_WT_HU	0.0001
R2_WT_HU	0.0002
R2_WT_HU	0.0004
R2_WT_HU	0.0002
R2_WT_HU	0.0006
R2_WT_HU	0.0005
R2_WT_HU	0.0005
R2_WT_HU	0.0005
R2_WT_HU	0.0005
R2_WT_HU	0.0004
R2_WT_HU	0.0005
R2_WT_HU	0.0004
R2_WT_HU	0.0005
R2_WT_HU	0.0006
R2_WT_HU	0.0002
R2_WT_HU	0.0004
R2_WT_HU	0.0004
R2_WT_HU	0.0004
R2_WT_HU	0.0004
R2_WT_HU	0.0004
R2_WT_HU	0.0005
R2_WT_HU	0.0006
R2_WT_HU	0.0004
R2_WT_HU	0.0006
R2_WT_HU	0.0006
R2_WT_HU	0.0006
R2_WT_HU	0.0005
R2_WT_HU	0.0005
R2_WT_HU	0.0006
R2_WT_HU	0.0006
R2_WT_HU	0.0006
R2_WT_HU	0.0005
R2_WT_HU	0.0006
R2_WT_HU	0.0006
R2_WT_HU	0.0004
R2_WT_HU	0.0004
R2_WT_HU	0.0004
R2_WT_HU	0.0005
R2_WT_HU	0.0005
R2_WT_HU	0.0004
R2_WT_HU	0.0005
R2_WT_HU	0.0006
R2_WT_HU	0.0007
R2_WT_HU	0.0005
R2_WT_HU	0.0006
R2_WT_HU	0.0005
R2_WT_HU	0.0005
R2_WT_HU	0.0007
R2_WT_HU	0.0004
R2_WT_HU	0.0003
R2_WT_HU	0.0006
R2_WT_HU	0.0003
R2_WT_HU	0.0004
R2_WT_HU	0.0003
R2_WT_HU	0.0007
R2_WT_HU	0.0005
R2_WT_HU	0.0004
R2_WT_HU	0.0007
R2_WT_HU	0.0005
R2_WT_HU	0.0006
R2_WT_HU	0.0005
R2_WT_HU	0.0008
R2_WT_HU	0.0002
R2_WT_HU	0.0004
R2_WT_HU	0.0004
R2_WT_HU	0.0004
R2_WT_HU	0.0006
R2_WT_HU	0.0005
R2_WT_HU	0.0005
R2_WT_HU	0.0006
R2_WT_HU	0.0006
R2_WT_HU	0.0005
R2_WT_HU	0.0005
R2_WT_HU	0.0007
R2_WT_HU	0.0007
R2_WT_HU	0.0003
R2_WT_HU	0.0002
R2_WT_HU	0.0006
R2_WT_HU	0.0008
R2_WT_HU	0.0007
R2_WT_HU	0.0003
R2_WT_HU	0.0008
R2_WT_HU	0.0007
R2_WT_HU	0.0007
R3_WT_HU	0.0003981
R3_WT_HU	0.0004232
R3_WT_HU	0.0004084
R3_WT_HU	0.0004557
R3_WT_HU	0.0004657
R3_WT_HU	0.0003602
R3_WT_HU	0.0004653
R3_WT_HU	0.0003838
R3_WT_HU	0.0003547
R3_WT_HU	0.0002697
R3_WT_HU	0.0002824
R3_WT_HU	0.0004528
R3_WT_HU	0.0004433
R3_WT_HU	0.0003744
R3_WT_HU	0.0006379
R3_WT_HU	0.0005219
R3_WT_HU	0.0005444
R3_WT_HU	0.0005519
R3_WT_HU	0.0006348
R3_WT_HU	0.0006357
R3_WT_HU	0.000311
R3_WT_HU	0.0004522
R3_WT_HU	0.0006446
R3_WT_HU	0.0005519
R3_WT_HU	0.0004688
R3_WT_HU	0.0004383
R3_WT_HU	0.00042
R3_WT_HU	0.0005663
R3_WT_HU	0.000625
R3_WT_HU	0.000303
R3_WT_HU	0.0005626
R3_WT_HU	0.0006719
R3_WT_HU	0.0001999
R3_WT_HU	0.0004497
R3_WT_HU	0.0005596
R3_WT_HU	0.0006598
R3_WT_HU	0.0005017
R3_WT_HU	0.0004035
R3_WT_HU	0.0005948
R3_WT_HU	0.0005021
R3_WT_HU	0.0007291
R3_WT_HU	0.0002877
R3_WT_HU	0.0005316
R3_WT_HU	0.0004761
R3_WT_HU	0.0005299
R3_WT_HU	0.0006106
R3_WT_HU	0.0007599
R3_WT_HU	0.00045
R3_WT_HU	0.0005317
R3_WT_HU	0.0006263
R3_WT_HU	0.000649
R3_WT_HU	0.0006037
R3_WT_HU	0.0006255
R3_WT_HU	0.0006322
R3_WT_HU	0.0005035
R3_WT_HU	0.0003975
R3_WT_HU	0.0007142
R3_WT_HU	0.0006074
R3_WT_HU	0.0004092
R3_WT_HU	0.0004906
R3_WT_HU	0.0004316
R3_WT_HU	0.0006903
R3_WT_HU	0.0006627
R3_WT_HU	0.0005571
R3_WT_HU	0.0005498
R3_WT_HU	0.0005853
R3_WT_HU	0.0005453
R3_WT_HU	0.0006865
R3_WT_HU	0.0005662
R3_WT_HU	0.0006017
R3_WT_HU	0.0006842
R3_WT_HU	0.0003767
R3_WT_HU	0.0006112
R3_WT_HU	0.000692
R3_WT_HU	0.0008141
R3_WT_HU	0.0006798
R3_WT_HU	0.0008635
R3_WT_HU	0.0006098
R3_WT_HU	0.0007019
R3_WT_HU	0.0007087
R3_WT_HU	0.0004561
R3_WT_HU	0.0009694
R3_WT_HU	0.0006346
R3_WT_HU	0.0007053
R3_WT_HU	0.0008193
R3_WT_HU	0.0007278
R3_WT_HU	0.0008351
R3_WT_HU	0.0006541
R3_WT_HU	0.0006649
R3_WT_HU	0.0007882
R3_WT_HU	0.0007322
R3_WT_HU	0.0006033
R3_WT_HU	0.0006423
R3_WT_HU	0.0007858
R3_WT_HU	0.0006144
R3_WT_HU	0.0007159
R3_WT_HU	0.0007302
R3_WT_HU	0.000446
R3_WT_HU	0.0004444
R3_WT_HU	0.0004258

## Sheet: Figure S4
Fig. S4B
condition	fluorescence intensity
R1_WT_0h	0.0001961
R1_WT_0h	0.000239
R1_WT_0h	0.0003237
R1_WT_0h	0.0002896
R1_WT_0h	0.0004311
R1_WT_0h	0.0003678
R1_WT_0h	0.0004525
R1_WT_0h	0.0002448
R1_WT_0h	0.0004377
R1_WT_0h	0.0004271
R1_WT_0h	0.0004973
R1_WT_0h	0.000393
R1_WT_0h	0.0004741
R1_WT_0h	0.0003049
R1_WT_0h	0.0004358
R1_WT_0h	0.0005823
R1_WT_0h	0.0005347
R1_WT_0h	0.000131
R1_WT_0h	0.0005895
R1_WT_0h	0.0004711
R1_WT_0h	0.0005749
R1_WT_0h	0.0006821
R1_WT_0h	0.0002482
R1_WT_0h	0.0006333
R1_WT_0h	0.0003618
R1_WT_0h	0.0006285
R1_WT_0h	0.0006221
R1_WT_0h	0.0006557
R1_WT_0h	0.0002991
R1_WT_0h	0.0002404
R1_WT_0h	0.0006533
R1_WT_0h	0.0006514
R1_WT_0h	0.0006033
R1_WT_0h	0.0001724
R1_WT_0h	0.0004528
R1_WT_0h	0.0007729
R1_WT_0h	0.0003722
R1_WT_0h	0.0007435
R1_WT_0h	0.0008447
R1_WT_0h	0.0002917
R1_WT_0h	0.0004421
R1_WT_0h	0.0004826
R1_WT_0h	0.0005662
R1_WT_0h	0.0002489
R1_WT_0h	0.0004931
R1_WT_0h	0.0002797
R1_WT_0h	0.0003605
R1_WT_0h	0.0006035
R1_WT_0h	0.0004784
R1_WT_0h	0.0006617
R1_WT_0h	0.0007928
R1_WT_0h	0.0006807
R1_WT_0h	0.0003761
R1_WT_0h	0.0007118
R1_WT_0h	0.0003352
R1_WT_0h	0.0001791
R1_WT_0h	0.0005681
R1_WT_0h	0.0004705
R1_WT_0h	0.0005108
R1_WT_0h	0.0004876
R1_WT_0h	0.00048
R1_WT_0h	0.0004698
R1_WT_0h	0.0005142
R1_WT_0h	0.0004306
R1_WT_0h	0.000445
R1_WT_0h	0.0005584
R1_WT_0h	0.0004337
R1_WT_0h	0.0003243
R1_WT_0h	0.0002143
R1_WT_0h	7.04e-05
R1_WT_0h	0.0004281
R1_WT_0h	0.0004602
R1_WT_0h	0.000179
R1_WT_0h	0.0003985
R1_WT_0h	0.0003115
R1_WT_0h	0.0003785
R1_WT_0h	0.0002887
R1_WT_0h	0.0003717
R1_WT_0h	0.0003275
R1_WT_0h	0.000381
R1_WT_0h	0.0002459
R1_WT_0h	0.0003199
R1_WT_0h	0.0003073
R1_WT_0h	0.000411
R1_WT_0h	0.0005046
R1_WT_0h	0.0004231
R1_WT_0h	0.0003543
R1_WT_0h	0.0005565
R1_WT_0h	0.0004866
R1_WT_0h	0.0004207
R1_WT_0h	0.0005991
R1_WT_0h	0.0004753
R1_WT_0h	0.0004855
R1_WT_0h	0.0004882
R1_WT_0h	0.0006164
R1_WT_0h	0.0007448
R1_WT_0h	0.000598
R1_WT_0h	0.0005731
R1_WT_0h	0.0005879
R1_WT_0h	0.0007068
R2_WT_0h	0.0002646
R2_WT_0h	2.17e-05
R2_WT_0h	0.0004028
R2_WT_0h	0.0003528
R2_WT_0h	2.74e-05
R2_WT_0h	0.000276
R2_WT_0h	0.0003071
R2_WT_0h	0.000424
R2_WT_0h	0.0001415
R2_WT_0h	4.05e-05
R2_WT_0h	0.0003856
R2_WT_0h	0.000506
R2_WT_0h	0.0004059
R2_WT_0h	0.0005848
R2_WT_0h	0.0005623
R2_WT_0h	0.0004912
R2_WT_0h	0.0004457
R2_WT_0h	0.0005081
R2_WT_0h	6.24e-05
R2_WT_0h	0.0005682
R2_WT_0h	0.0001188
R2_WT_0h	0.0004108
R2_WT_0h	0.000314
R2_WT_0h	0.0003903
R2_WT_0h	0.0004311
R2_WT_0h	0.0005369
R2_WT_0h	0.0005205
R2_WT_0h	0.0004304
R2_WT_0h	0.0004335
R2_WT_0h	0.0005862
R2_WT_0h	0.0002193
R2_WT_0h	0.0003604
R2_WT_0h	0.0002773
R2_WT_0h	0.0005133
R2_WT_0h	0.0001774
R2_WT_0h	0.0006284
R2_WT_0h	0.000936
R2_WT_0h	0.0004572
R2_WT_0h	0.0004037
R2_WT_0h	0.0001047
R2_WT_0h	0.0003485
R2_WT_0h	0.0005721
R2_WT_0h	0.0003749
R2_WT_0h	0.0004693
R2_WT_0h	0.0005633
R2_WT_0h	0.0004434
R2_WT_0h	0.0005295
R2_WT_0h	7.29e-05
R2_WT_0h	0.0006643
R2_WT_0h	0.0004873
R2_WT_0h	0.0006012
R2_WT_0h	0.0001357
R2_WT_0h	0.0005316
R2_WT_0h	0.0004728
R2_WT_0h	0.0005064
R2_WT_0h	0.0006749
R2_WT_0h	0.0002754
R2_WT_0h	0.0006142
R2_WT_0h	0.0006756
R2_WT_0h	0.0008028
R2_WT_0h	0.0003682
R2_WT_0h	0.0001097
R2_WT_0h	0.0006178
R2_WT_0h	0.0005192
R2_WT_0h	0.0004903
R2_WT_0h	0.0004567
R2_WT_0h	0.0005139
R2_WT_0h	0.0001036
R2_WT_0h	0.0006359
R2_WT_0h	0.0004682
R2_WT_0h	0.0005587
R2_WT_0h	0.0004832
R2_WT_0h	0.0003711
R2_WT_0h	0.0007561
R2_WT_0h	0.0003315
R2_WT_0h	0.0004756
R2_WT_0h	0.0001479
R2_WT_0h	0.000111
R2_WT_0h	0.0004158
R2_WT_0h	0.0001034
R2_WT_0h	0.0005734
R2_WT_0h	0.0004418
R2_WT_0h	0.0004866
R2_WT_0h	0.0001421
R2_WT_0h	0.0003298
R2_WT_0h	0.0004229
R2_WT_0h	0.0004979
R2_WT_0h	0.0005724
R2_WT_0h	0.0001926
R2_WT_0h	0.0004791
R2_WT_0h	0.0005078
R2_WT_0h	0.000487
R2_WT_0h	0.0003418
R2_WT_0h	0.0004518
R2_WT_0h	0.0005366
R2_WT_0h	0.0002717
R2_WT_0h	0.0002203
R2_WT_0h	0.0001431
R2_WT_0h	0.0007221
R2_WT_0h	0.0005413
R1_WT_2h	0.0053
R1_WT_2h	0.0048
R1_WT_2h	0.005
R1_WT_2h	0.0008
R1_WT_2h	0.0056
R1_WT_2h	0.0007
R1_WT_2h	0.0083
R1_WT_2h	0.0025
R1_WT_2h	0.0022
R1_WT_2h	0.0011
R1_WT_2h	0.0068
R1_WT_2h	0.0043
R1_WT_2h	0.0049
R1_WT_2h	0.0005
R1_WT_2h	0.005
R1_WT_2h	0.0075
R1_WT_2h	0.0111
R1_WT_2h	0.007
R1_WT_2h	0.0047
R1_WT_2h	0.0072
R1_WT_2h	0.004
R1_WT_2h	0.0076
R1_WT_2h	0.0074
R1_WT_2h	0.0039
R1_WT_2h	0.0016
R1_WT_2h	0.0101
R1_WT_2h	0.011
R1_WT_2h	0.0052
R1_WT_2h	0.0111
R1_WT_2h	0.0054
R1_WT_2h	0.0068
R1_WT_2h	0.0009
R1_WT_2h	0.0032
R1_WT_2h	0.0074
R1_WT_2h	0.0043
R1_WT_2h	0.0066
R1_WT_2h	0.0069
R1_WT_2h	0.0062
R1_WT_2h	0.0035
R1_WT_2h	0.0009
R1_WT_2h	0.0035
R1_WT_2h	0.0005
R1_WT_2h	0.0164
R1_WT_2h	0.0027
R1_WT_2h	0.0097
R1_WT_2h	0.0061
R1_WT_2h	0.0101
R1_WT_2h	0.0087
R1_WT_2h	0.0021
R1_WT_2h	0.001
R1_WT_2h	0.0118
R1_WT_2h	0.0122
R1_WT_2h	0.0103
R1_WT_2h	0.0053
R1_WT_2h	0.0009
R1_WT_2h	0.0079
R1_WT_2h	0.0073
R1_WT_2h	0.0085
R1_WT_2h	0.0008
R1_WT_2h	0.0036
R1_WT_2h	0.0156
R1_WT_2h	0.0065
R1_WT_2h	0.0015
R1_WT_2h	0.0061
R1_WT_2h	0.0121
R1_WT_2h	0.0186
R1_WT_2h	0.0047
R1_WT_2h	0.0064
R1_WT_2h	0.0024
R1_WT_2h	0.0043
R1_WT_2h	0.007
R1_WT_2h	0.0003
R1_WT_2h	0.0113
R1_WT_2h	0.0011
R1_WT_2h	0.0124
R1_WT_2h	0.0061
R1_WT_2h	0.0085
R1_WT_2h	0.0032
R1_WT_2h	0.0072
R1_WT_2h	0.011
R1_WT_2h	0.0055
R1_WT_2h	0.0075
R1_WT_2h	0.0036
R1_WT_2h	0.002
R1_WT_2h	0.0084
R1_WT_2h	0.003
R1_WT_2h	0.0091
R1_WT_2h	0.0006
R1_WT_2h	0.002
R1_WT_2h	0.0038
R1_WT_2h	0.0066
R1_WT_2h	0.0115
R1_WT_2h	0.0031
R1_WT_2h	0.0075
R1_WT_2h	0.0065
R1_WT_2h	0.0206
R1_WT_2h	0.0071
R1_WT_2h	0.0107
R1_WT_2h	0.0056
R1_WT_2h	0.0061
R2_WT_2h	0.0016
R2_WT_2h	0.0012
R2_WT_2h	0.0066
R2_WT_2h	0.0047
R2_WT_2h	0.0047
R2_WT_2h	0.001
R2_WT_2h	0.0027
R2_WT_2h	0.0041
R2_WT_2h	0.0067
R2_WT_2h	0.0059
R2_WT_2h	0.0034
R2_WT_2h	0.0066
R2_WT_2h	0.003
R2_WT_2h	0.0096
R2_WT_2h	0.0108
R2_WT_2h	0.003
R2_WT_2h	0.009
R2_WT_2h	0.0094
R2_WT_2h	0.0069
R2_WT_2h	0.0017
R2_WT_2h	0.0077
R2_WT_2h	0.0111
R2_WT_2h	0.0033
R2_WT_2h	0.0015
R2_WT_2h	0.009
R2_WT_2h	0.012
R2_WT_2h	0.0107
R2_WT_2h	0.0066
R2_WT_2h	0.003
R2_WT_2h	0.0111
R2_WT_2h	0.0024
R2_WT_2h	0.0045
R2_WT_2h	0.0006
R2_WT_2h	0.0105
R2_WT_2h	0.0058
R2_WT_2h	0.0067
R2_WT_2h	0.0023
R2_WT_2h	0.0102
R2_WT_2h	0.0102
R2_WT_2h	0.0044
R2_WT_2h	0.0066
R2_WT_2h	0.0057
R2_WT_2h	0.0053
R2_WT_2h	0.0124
R2_WT_2h	0.0017
R2_WT_2h	0.0063
R2_WT_2h	0.0071
R2_WT_2h	0.0043
R2_WT_2h	0.0095
R2_WT_2h	0.0104
R2_WT_2h	0.0143
R2_WT_2h	0.0033
R2_WT_2h	0.0038
R2_WT_2h	0.0094
R2_WT_2h	0.0046
R2_WT_2h	0.0084
R2_WT_2h	0.0003
R2_WT_2h	0.0014
R2_WT_2h	0.0076
R2_WT_2h	0.0078
R2_WT_2h	0.0011
R2_WT_2h	0.0049
R2_WT_2h	0.0044
R2_WT_2h	0.0115
R2_WT_2h	0.0058
R2_WT_2h	0.0113
R2_WT_2h	0.01
R2_WT_2h	0.0138
R2_WT_2h	0.005
R2_WT_2h	0.0029
R2_WT_2h	0.0112
R2_WT_2h	0.0052
R2_WT_2h	0.0018
R2_WT_2h	0
R2_WT_2h	0.0091
R2_WT_2h	0.0059
R2_WT_2h	0.0087
R2_WT_2h	0
R2_WT_2h	0.0149
R2_WT_2h	0.0114
R2_WT_2h	0.0085
R2_WT_2h	0.0045
R2_WT_2h	0.008
R2_WT_2h	0.0108
R2_WT_2h	0.0058
R2_WT_2h	0.0115
R2_WT_2h	0.0074
R2_WT_2h	0.0118
R2_WT_2h	0.0072
R2_WT_2h	0.0027
R2_WT_2h	0.0038
R2_WT_2h	0.009
R2_WT_2h	0.0115
R2_WT_2h	0.0036
R2_WT_2h	0.0058
R2_WT_2h	0.0114
R2_WT_2h	0.0031
R2_WT_2h	0.0012
R2_WT_2h	0.0069
R2_WT_2h	0.0078
R1_C2MA_0h	0.000441
R1_C2MA_0h	0.0003209
R1_C2MA_0h	0.0003503
R1_C2MA_0h	0.0001886
R1_C2MA_0h	0.0002087
R1_C2MA_0h	0.0001728
R1_C2MA_0h	0.0002204
R1_C2MA_0h	0.0001171
R1_C2MA_0h	0.0001599
R1_C2MA_0h	0.0002131
R1_C2MA_0h	0.0003265
R1_C2MA_0h	0.0005117
R1_C2MA_0h	0.0002309
R1_C2MA_0h	0.0001586
R1_C2MA_0h	0.0003278
R1_C2MA_0h	0.0002438
R1_C2MA_0h	0.0004075
R1_C2MA_0h	0.000366
R1_C2MA_0h	0.0004188
R1_C2MA_0h	0.0003078
R1_C2MA_0h	0.0005914
R1_C2MA_0h	0.0004452
R1_C2MA_0h	0.0002135
R1_C2MA_0h	0.000298
R1_C2MA_0h	0.0004019
R1_C2MA_0h	0.0001659
R1_C2MA_0h	0.000216
R1_C2MA_0h	0.0002454
R1_C2MA_0h	0.0004574
R1_C2MA_0h	0.0005522
R1_C2MA_0h	0.0005149
R1_C2MA_0h	8.98e-05
R1_C2MA_0h	0.0003915
R1_C2MA_0h	0.000244
R1_C2MA_0h	0.0003697
R1_C2MA_0h	0.0002469
R1_C2MA_0h	0.0003453
R1_C2MA_0h	0.000208
R1_C2MA_0h	0.0004086
R1_C2MA_0h	0.0001697
R1_C2MA_0h	0.0005123
R1_C2MA_0h	0.0002686
R1_C2MA_0h	0.0002648
R1_C2MA_0h	0.00029
R1_C2MA_0h	0.0004816
R1_C2MA_0h	0.0005158
R1_C2MA_0h	0.0001481
R1_C2MA_0h	0.0003814
R1_C2MA_0h	0.0005232
R1_C2MA_0h	0.0005467
R1_C2MA_0h	0.0006725
R1_C2MA_0h	0.0005735
R1_C2MA_0h	0.0005855
R1_C2MA_0h	0.0004921
R1_C2MA_0h	0.0005332
R1_C2MA_0h	0.0006293
R1_C2MA_0h	0.0004668
R1_C2MA_0h	0.0003359
R1_C2MA_0h	0.0006665
R1_C2MA_0h	0.0001457
R1_C2MA_0h	0.0007249
R1_C2MA_0h	0.0006397
R1_C2MA_0h	0.0006326
R1_C2MA_0h	0.0006561
R1_C2MA_0h	0.0002721
R1_C2MA_0h	0.0005598
R1_C2MA_0h	0.0005738
R1_C2MA_0h	0.0005352
R1_C2MA_0h	0.0005076
R1_C2MA_0h	0.0006422
R1_C2MA_0h	0.0005904
R1_C2MA_0h	0.0002602
R1_C2MA_0h	0.000495
R1_C2MA_0h	0.0002006
R1_C2MA_0h	0.0007309
R1_C2MA_0h	0.0006321
R1_C2MA_0h	0.0004998
R1_C2MA_0h	0.0005466
R1_C2MA_0h	0.0007379
R1_C2MA_0h	0.0006224
R1_C2MA_0h	0.0004421
R1_C2MA_0h	0.0004962
R1_C2MA_0h	0.0002502
R1_C2MA_0h	0.0006484
R1_C2MA_0h	0.000652
R1_C2MA_0h	0.0005321
R1_C2MA_0h	0.0003745
R1_C2MA_0h	0.0007588
R1_C2MA_0h	0.0006885
R1_C2MA_0h	0.0004384
R1_C2MA_0h	0.0006712
R1_C2MA_0h	0.0004991
R1_C2MA_0h	0.0005843
R1_C2MA_0h	0.0005847
R1_C2MA_0h	0.0004561
R1_C2MA_0h	0.0004519
R1_C2MA_0h	0.0004677
R1_C2MA_0h	0.0005569
R1_C2MA_0h	0.0007018
R1_C2MA_0h	0.000304
R2_C2MA_0h	0.0003157
R2_C2MA_0h	0.0003368
R2_C2MA_0h	0.0002138
R2_C2MA_0h	0.0003502
R2_C2MA_0h	0.0003828
R2_C2MA_0h	0.0003367
R2_C2MA_0h	0.000368
R2_C2MA_0h	0.0003149
R2_C2MA_0h	0.0003056
R2_C2MA_0h	0.0003251
R2_C2MA_0h	0.0003122
R2_C2MA_0h	0.0003797
R2_C2MA_0h	0.0003919
R2_C2MA_0h	0.0003817
R2_C2MA_0h	0.0003235
R2_C2MA_0h	0.0004159
R2_C2MA_0h	0.0003978
R2_C2MA_0h	0.0004622
R2_C2MA_0h	0.0004423
R2_C2MA_0h	0.0004699
R2_C2MA_0h	0.0003476
R2_C2MA_0h	0.0004505
R2_C2MA_0h	0.0005129
R2_C2MA_0h	0.0003251
R2_C2MA_0h	0.0005465
R2_C2MA_0h	0.0004191
R2_C2MA_0h	0.000508
R2_C2MA_0h	0.0004494
R2_C2MA_0h	0.0004587
R2_C2MA_0h	0.0005118
R2_C2MA_0h	0.0002884
R2_C2MA_0h	0.0004852
R2_C2MA_0h	0.0003742
R2_C2MA_0h	0.0004665
R2_C2MA_0h	0.0003949
R2_C2MA_0h	0.0004383
R2_C2MA_0h	0.0005525
R2_C2MA_0h	0.0004631
R2_C2MA_0h	0.0004148
R2_C2MA_0h	0.0004708
R2_C2MA_0h	0.0005269
R2_C2MA_0h	0.0004424
R2_C2MA_0h	0.0004278
R2_C2MA_0h	0.0005168
R2_C2MA_0h	0.0004515
R2_C2MA_0h	0.0005679
R2_C2MA_0h	0.000539
R2_C2MA_0h	0.0005143
R2_C2MA_0h	0.0004832
R2_C2MA_0h	0.0003952
R2_C2MA_0h	0.0005791
R2_C2MA_0h	0.0005105
R2_C2MA_0h	0.0005725
R2_C2MA_0h	0.0005464
R2_C2MA_0h	0.0006965
R2_C2MA_0h	0.0004284
R2_C2MA_0h	0.0004335
R2_C2MA_0h	0.0004993
R2_C2MA_0h	0.0005791
R2_C2MA_0h	0.0005627
R2_C2MA_0h	0.0005585
R2_C2MA_0h	0.0007031
R2_C2MA_0h	0.0005583
R2_C2MA_0h	0.000485
R2_C2MA_0h	0.0004991
R2_C2MA_0h	0.000706
R2_C2MA_0h	0.0005803
R2_C2MA_0h	0.0007315
R2_C2MA_0h	0.0005508
R2_C2MA_0h	0.0006665
R2_C2MA_0h	0.0004392
R2_C2MA_0h	0.0006759
R2_C2MA_0h	0.0004418
R2_C2MA_0h	0.0006553
R2_C2MA_0h	0.0006294
R2_C2MA_0h	0.0006495
R2_C2MA_0h	0.0006468
R2_C2MA_0h	0.0005908
R2_C2MA_0h	0.0006603
R2_C2MA_0h	0.0006544
R2_C2MA_0h	0.0006792
R2_C2MA_0h	0.0007748
R2_C2MA_0h	0.000531
R2_C2MA_0h	0.0006525
R2_C2MA_0h	0.0004376
R2_C2MA_0h	0.0006456
R2_C2MA_0h	0.0008131
R2_C2MA_0h	0.0003472
R2_C2MA_0h	0.0004461
R2_C2MA_0h	0.0008594
R2_C2MA_0h	0.0004071
R2_C2MA_0h	0.0006332
R2_C2MA_0h	0.0004873
R2_C2MA_0h	0.0005052
R2_C2MA_0h	0.0005471
R2_C2MA_0h	0.0005756
R2_C2MA_0h	0.0004825
R2_C2MA_0h	0.000571
R2_C2MA_0h	0.0004993
R2_C2MA_0h	0.0006342
R1_C2MA_2h	2.26e-05
R1_C2MA_2h	0.0001426
R1_C2MA_2h	8.94e-05
R1_C2MA_2h	0.0001429
R1_C2MA_2h	5.45e-05
R1_C2MA_2h	9.8e-06
R1_C2MA_2h	6.98e-05
R1_C2MA_2h	6.12e-05
R1_C2MA_2h	2.62e-05
R1_C2MA_2h	0.0001106
R1_C2MA_2h	7.34e-05
R1_C2MA_2h	0.0001899
R1_C2MA_2h	0.000126
R1_C2MA_2h	0.0001033
R1_C2MA_2h	8.4e-06
R1_C2MA_2h	8e-06
R1_C2MA_2h	0.0001392
R1_C2MA_2h	5.28e-05
R1_C2MA_2h	0.0001393
R1_C2MA_2h	0.0001372
R1_C2MA_2h	0.0001285
R1_C2MA_2h	5.06e-05
R1_C2MA_2h	0.000131
R1_C2MA_2h	4.21e-05
R1_C2MA_2h	0.0001334
R1_C2MA_2h	0.0001923
R1_C2MA_2h	0.0001494
R1_C2MA_2h	7.08e-05
R1_C2MA_2h	8.36e-05
R1_C2MA_2h	0.0001256
R1_C2MA_2h	0.0001371
R1_C2MA_2h	7.73e-05
R1_C2MA_2h	0.0001046
R1_C2MA_2h	0.0002176
R1_C2MA_2h	0.0001624
R1_C2MA_2h	0.0001576
R1_C2MA_2h	0.0001668
R1_C2MA_2h	6.62e-05
R1_C2MA_2h	5.93e-05
R1_C2MA_2h	0.000149
R1_C2MA_2h	0.0001128
R1_C2MA_2h	0.0001192
R1_C2MA_2h	0.000148
R1_C2MA_2h	0.0001544
R1_C2MA_2h	4.68e-05
R1_C2MA_2h	0.0001332
R1_C2MA_2h	0.0001995
R1_C2MA_2h	0.0002798
R1_C2MA_2h	0.0002242
R1_C2MA_2h	0.0001374
R1_C2MA_2h	6.48e-05
R1_C2MA_2h	0.0002719
R1_C2MA_2h	0.0001859
R1_C2MA_2h	0.0003981
R1_C2MA_2h	7.29e-05
R1_C2MA_2h	0.0002231
R1_C2MA_2h	0.0002387
R1_C2MA_2h	0.0001981
R1_C2MA_2h	0.0002253
R1_C2MA_2h	0.0002154
R1_C2MA_2h	0.0002109
R1_C2MA_2h	0.0001922
R1_C2MA_2h	0.0001492
R1_C2MA_2h	9.52e-05
R1_C2MA_2h	0.0001963
R1_C2MA_2h	0.0001413
R1_C2MA_2h	0.000169
R1_C2MA_2h	0.0003125
R1_C2MA_2h	0.0001958
R1_C2MA_2h	0.0001815
R1_C2MA_2h	0.0003797
R1_C2MA_2h	0.0001939
R1_C2MA_2h	0.0002619
R1_C2MA_2h	9.84e-05
R1_C2MA_2h	0.0003263
R1_C2MA_2h	0.0002419
R1_C2MA_2h	0.0002711
R1_C2MA_2h	6.48e-05
R1_C2MA_2h	5.53e-05
R1_C2MA_2h	0.0002072
R1_C2MA_2h	0.0002022
R1_C2MA_2h	0.0001473
R1_C2MA_2h	0.0001832
R1_C2MA_2h	0.0001014
R1_C2MA_2h	0.0002718
R1_C2MA_2h	8.51e-05
R1_C2MA_2h	0.0001454
R1_C2MA_2h	0.0001018
R1_C2MA_2h	0.000134
R1_C2MA_2h	0.0003615
R1_C2MA_2h	0.0002042
R1_C2MA_2h	0.0001458
R1_C2MA_2h	0.000301
R1_C2MA_2h	0.0001438
R1_C2MA_2h	0.0002237
R1_C2MA_2h	0.00027
R1_C2MA_2h	0.0001322
R1_C2MA_2h	0.0001503
R1_C2MA_2h	0.000118
R1_C2MA_2h	0.0001432
R2_C2MA_2h	0.000265
R2_C2MA_2h	0.0002519
R2_C2MA_2h	0.0003533
R2_C2MA_2h	0.0003263
R2_C2MA_2h	0.0004045
R2_C2MA_2h	0.0001446
R2_C2MA_2h	0.0003367
R2_C2MA_2h	0.0003429
R2_C2MA_2h	0.0001799
R2_C2MA_2h	0.0002613
R2_C2MA_2h	0.0001834
R2_C2MA_2h	0.0004437
R2_C2MA_2h	7.28e-05
R2_C2MA_2h	0.0001227
R2_C2MA_2h	0.0002659
R2_C2MA_2h	0.0004279
R2_C2MA_2h	0.0002359
R2_C2MA_2h	0.0003378
R2_C2MA_2h	0.0004361
R2_C2MA_2h	0.0003774
R2_C2MA_2h	0.0002013
R2_C2MA_2h	0.0002734
R2_C2MA_2h	0.0004419
R2_C2MA_2h	0.0004744
R2_C2MA_2h	0.0004184
R2_C2MA_2h	0.000413
R2_C2MA_2h	0.0005139
R2_C2MA_2h	0.0003435
R2_C2MA_2h	0.0002565
R2_C2MA_2h	0.0004184
R2_C2MA_2h	0.0003521
R2_C2MA_2h	0.0003573
R2_C2MA_2h	0.0006109
R2_C2MA_2h	0.0002928
R2_C2MA_2h	0.0004319
R2_C2MA_2h	0.0005416
R2_C2MA_2h	0.000615
R2_C2MA_2h	0.0005907
R2_C2MA_2h	0.0002445
R2_C2MA_2h	0.000352
R2_C2MA_2h	0.0004673
R2_C2MA_2h	0.0004847
R2_C2MA_2h	0.0004945
R2_C2MA_2h	0.0004383
R2_C2MA_2h	0.0004581
R2_C2MA_2h	0.0004574
R2_C2MA_2h	0.0005925
R2_C2MA_2h	0.0001781
R2_C2MA_2h	0.0007301
R2_C2MA_2h	0.0004292
R2_C2MA_2h	0.0004604
R2_C2MA_2h	0.0006536
R2_C2MA_2h	0.0003747
R2_C2MA_2h	0.0004089
R2_C2MA_2h	0.0002763
R2_C2MA_2h	0.0003962
R2_C2MA_2h	0.0005468
R2_C2MA_2h	0.0005922
R2_C2MA_2h	0.0005839
R2_C2MA_2h	0.000466
R2_C2MA_2h	0.0003577
R2_C2MA_2h	0.0006197
R2_C2MA_2h	0.000225
R2_C2MA_2h	0.0006578
R2_C2MA_2h	0.0006677
R2_C2MA_2h	0.0005957
R2_C2MA_2h	0.0005721
R2_C2MA_2h	0.0008472
R2_C2MA_2h	0.0006418
R2_C2MA_2h	0.0006165
R2_C2MA_2h	0.0006144
R2_C2MA_2h	0.0002882
R2_C2MA_2h	0.0005709
R2_C2MA_2h	0.0006064
R2_C2MA_2h	0.0004481
R2_C2MA_2h	0.0002938
R2_C2MA_2h	0.0005331
R2_C2MA_2h	0.0005533
R2_C2MA_2h	0.0003691
R2_C2MA_2h	0.0006355
R2_C2MA_2h	0.0005715
R2_C2MA_2h	0.0004407
R2_C2MA_2h	0.0007414
R2_C2MA_2h	0.000534
R2_C2MA_2h	0.0004672
R2_C2MA_2h	0.0004898
R2_C2MA_2h	0.0004765
R2_C2MA_2h	0.0008497
R2_C2MA_2h	0.0004471
R2_C2MA_2h	0.0007008
R2_C2MA_2h	0.0005079
R2_C2MA_2h	0.0004539
R2_C2MA_2h	0.0005419
R2_C2MA_2h	0.0005317
R2_C2MA_2h	0.0006841
R2_C2MA_2h	0.0006194
R2_C2MA_2h	0.0005225
R2_C2MA_2h	0.0004527
R2_C2MA_2h	0.0005587
R2_C2MA_2h	0.000424
